# Supplementary material for: Estuarine dispersal of an invasive Holarctic predator (Esox lucius) confirmed in North America
Source: PLoS One. 2024 Dec 27;19(12):e0315320. doi: 10.1371/journal.pone.0315320 (PMC11676553; doi:10.1371/journal.pone.0315320)
Supplement: S1 Table — (XLSX) [file pone.0315320.s002.xlsx]

## Sheet: Sheet1
Wooller et al strontium isotope analyses of Northern Pike from Alaska (2024)
Westchester					Campbell					Vogel Sample code 1					Vogel Sample code 2					Vogel Sample code 4					Vogel Sample code 5					Vogel Sample code 6					Vogel Sample code 7					Vogel Sample code 8
Cycle	Time	X88Sr	sg8786		Cycle	Time	X88Sr	sg8786		Cycle	Time	X88Sr	sg8786		Cycle	Time	X88Sr	sg8786		Cycle	Time	X88Sr	sg8786		Cycle	Time	X88Sr	sg8786		Cycle	Time	X88Sr	sg8786		Cycle	Time	X88Sr	sg8786		Cycle	Time	X88Sr	sg8786
178	1670911087	0.18312	0.702296		182	1670910155	1.07848	0.703772		289	1583966898	1.7	0.705923		216	1584050462	0.98	0.706592		229	1584657460	3.22	0.705431		198	1585350517	2.47	0.706596		166	1620257573	2.04	0.705602		160	1620256749	1.02	0.705186		165	1620255938	2.22	0.707158
179	1670911087	0.242933	0.702418		183	1670910155	1.103	0.704398		290	1583966898	1.7	0.706193		217	1584050462	1	0.70615		230	1584657461	3.35	0.705611		199	1585350517	2.44	0.706516		167	1620257573	2.12	0.70556		161	1620256749	1.09	0.705325		166	1620255939	2.14	0.707049
180	1670911087	0.348035	0.702546		184	1670910155	1.14461	0.704927		291	1583966899	1.71	0.706408		218	1584050462	0.94	0.70579		231	1584657461	3.45	0.705774		200	1585350518	2.37	0.706448		168	1620257573	2.06	0.705556		162	1620256750	1.13	0.705442		167	1620255939	2.18	0.706942
181	1670911088	0.436642	0.702678		185	1670910156	1.1239	0.705357		292	1583966899	1.67	0.706568		219	1584050463	0.94	0.705511		232	1584657461	3.42	0.705921		201	1585350518	2.29	0.706394		169	1620257573	2.1	0.705592		163	1620256750	1.15	0.705536		168	1620255939	2.15	0.706837
182	1670911088	0.50696	0.702815		186	1670910156	1.09789	0.705689		293	1583966899	1.56	0.706673		220	1584050463	0.97	0.705313		233	1584657461	3.33	0.70605		202	1585350518	2.3	0.706354		170	1620257574	2.21	0.705667		164	1620256750	1.12	0.705608		169	1620255939	2.09	0.706734
183	1670911088	0.573001	0.702958		187	1670910156	1.06885	0.705924		294	1583966900	1.51	0.706722		221	1584050463	0.98	0.705196		234	1584657462	3.3	0.706162		203	1585350518	2.22	0.706326		171	1620257574	2.21	0.705782		165	1620256750	1.22	0.705657		170	1620255940	2.08	0.706634
184	1670911088	0.630985	0.703105		188	1670910156	1.05435	0.70606		295	1583966900	1.51	0.706715		222	1584050463	0.98	0.70516		235	1584657462	3.28	0.706256		204	1585350519	2.16	0.706312		172	1620257574	2.17	0.705936		166	1620256751	1.29	0.705684		171	1620255940	2.01	0.706536
185	1670911089	0.692433	0.703374		189	1670910157	1.01562	0.706045		296	1583966900	1.54	0.706294		223	1584050464	1	0.705333		236	1584657462	3.27	0.706406		205	1585350519	2.15	0.706309		173	1620257574	2.09	0.706343		167	1620256751	1.24	0.705851		172	1620255940	1.96	0.706477
186	1670911089	0.764475	0.703578		190	1670910157	1.00647	0.706046		297	1583966900	1.56	0.706209		224	1584050464	1.04	0.705856		237	1584657462	3.23	0.706295		206	1585350519	2.15	0.706296		174	1620257575	2.05	0.706449		168	1620256751	1.29	0.705702		173	1620255940	2.08	0.706522
187	1670911089	0.930379	0.703146		191	1670910157	1.03721	0.705778		298	1583966901	1.54	0.706233		225	1584050464	1.08	0.705758		238	1584657463	3.25	0.706295		207	1585350519	2.16	0.70629		175	1620257575	1.99	0.706694		169	1620256751	1.44	0.705419		174	1620255941	2.07	0.706344
188	1670911089	0.987212	0.703229		192	1670910157	1.07112	0.70563		299	1583966901	1.54	0.706148		226	1584050465	1.09	0.705589		239	1584657463	3.15	0.706256		208	1585350520	2.14	0.706236		176	1620257575	2	0.706861		170	1620256752	1.59	0.705381		175	1620255941	2.02	0.706268
189	1670911090	0.971386	0.703765		193	1670910158	1.09238	0.705401		300	1583966901	1.52	0.705974		227	1584050465	1.11	0.705756		240	1584657463	3.13	0.706337		209	1585350520	2.26	0.706276		177	1620257576	1.95	0.706691		171	1620256752	1.5	0.705653		176	1620255941	2.05	0.706402
190	1670911090	0.937781	0.703876		194	1670910158	1.05036	0.705075		301	1583966901	1.53	0.706065		228	1584050465	1.1	0.705807		241	1584657463	3.03	0.706405		210	1585350520	2.28	0.706385		178	1620257576	1.83	0.706442		172	1620256752	1.46	0.705588		177	1620255942	2.06	0.706252
191	1670911090	1.01887	0.704065		195	1670910158	1.01746	0.704665		302	1583966902	1.55	0.706239		229	1584050465	1.19	0.705959		242	1584657464	3.02	0.70625		211	1585350521	2.31	0.706409		179	1620257576	1.93	0.706189		173	1620256752	1.59	0.705335		178	1620255942	2.08	0.706331
192	1670911090	1.06052	0.70407		196	1670910159	0.98156	0.704446		303	1583966902	1.56	0.706283		230	1584050466	1.28	0.705978		243	1584657464	3.09	0.70613		212	1585350521	2.42	0.706274		180	1620257576	2.03	0.705851		174	1620256753	1.68	0.705606		179	1620255942	2.07	0.706313
193	1670911091	1.04939	0.70438		197	1670910159	0.969445	0.704627		304	1583966902	1.57	0.706485		231	1584050466	1.31	0.706037		244	1584657464	3.06	0.706106		213	1585350521	2.44	0.706261		181	1620257577	2.02	0.705602		175	1620256753	1.82	0.705749		180	1620255942	2.09	0.70628
194	1670911091	1.02362	0.704398		198	1670910159	0.984536	0.704669		305	1583966902	1.58	0.706485		232	1584050466	1.32	0.705952		245	1584657465	3.01	0.705955		214	1585350521	2.37	0.706442		182	1620257577	2.1	0.705467		176	1620256753	1.89	0.705751		181	1620255943	2.07	0.70615
195	1670911091	1.15555	0.704537		199	1670910159	1.00227	0.704858		306	1583966903	1.56	0.706445		233	1584050466	1.33	0.706182		246	1584657465	3.11	0.705816		215	1585350522	2.33	0.706411		183	1620257577	2.04	0.705287		177	1620256754	1.89	0.705621		182	1620255943	2.12	0.706136
196	1670911092	1.29025	0.704694		200	1670910160	0.991699	0.704735		307	1583966903	1.55	0.706334		234	1584050467	1.34	0.706286		247	1584657465	3.22	0.705878		216	1585350522	2.31	0.706419		184	1620257577	1.94	0.705205		178	1620256754	1.96	0.705717		183	1620255943	2.08	0.706041
197	1670911092	1.43024	0.705048		201	1670910160	0.953551	0.704877		308	1583966903	1.52	0.706086		235	1584050467	1.31	0.706528		248	1584657465	3.37	0.706119		217	1585350522	2.29	0.706527		185	1620257578	2.08	0.705515		179	1620256754	2.02	0.705714		184	1620255943	2.1	0.706054
198	1670911092	1.36753	0.705036		202	1670910160	0.916581	0.705135		309	1583966903	1.54	0.70619		236	1584050467	1.29	0.7066		249	1584657466	3.49	0.706221		218	1585350522	2.26	0.706679		186	1620257578	2.18	0.705531		180	1620256754	2.14	0.705921		185	1620255944	2.11	0.706186
199	1670911092	1.36879	0.705007		203	1670910160	0.884104	0.705123		310	1583966904	1.55	0.706249		237	1584050467	1.3	0.706148		250	1584657466	3.54	0.706406		219	1585350523	2.2	0.706528		187	1620257578	2.12	0.705598		181	1620256755	2.13	0.706034		186	1620255944	2.1	0.706177
200	1670911093	1.43601	0.704907		204	1670910161	0.902563	0.705023		311	1583966904	1.55	0.70625		238	1584050468	1.3	0.706174		251	1584657466	3.4	0.706435		220	1585350523	2.23	0.7065		188	1620257578	2.14	0.705776		182	1620256755	2.18	0.706096		187	1620255944	2.1	0.706294
201	1670911093	1.42678	0.705074		205	1670910161	0.962648	0.705214		312	1583966904	1.57	0.706298		239	1584050468	1.29	0.706251		252	1584657466	3.14	0.706705		221	1585350523	2.2	0.706511		189	1620257579	2.15	0.705664		183	1620256755	2.19	0.70627		188	1620255944	2.08	0.706437
202	1670911093	1.39426	0.70505		206	1670910161	0.939552	0.705272		313	1583966905	1.58	0.706182		240	1584050468	1.29	0.705942		253	1584657467	3.04	0.706802		222	1585350523	2.15	0.706349		190	1620257579	2.18	0.70603		184	1620256755	2.16	0.706424		189	1620255945	2.04	0.706141
203	1670911093	1.42319	0.705083		207	1670910161	0.920038	0.705172		314	1583966905	1.55	0.706291		241	1584050468	1.37	0.705882		254	1584657467	2.99	0.70661		223	1585350524	2.14	0.706119		191	1620257579	2.21	0.70625		185	1620256756	2.15	0.70647		190	1620255945	2.12	0.706312
204	1670911094	1.48543	0.704992		208	1670910162	0.963017	0.705173		315	1583966905	1.54	0.706342		242	1584050469	1.47	0.705843		255	1584657467	3.17	0.706509		224	1585350524	2.18	0.706052		192	1620257579	2.19	0.706079		186	1620256756	2.22	0.70664		191	1620255945	2.14	0.706034
205	1670911094	1.46303	0.705231		209	1670910162	0.943477	0.705369		316	1583966905	1.52	0.70643		243	1584050469	1.48	0.705866		256	1584657467	3.21	0.706378		225	1585350524	2.11	0.705978		193	1620257580	2.21	0.705963		187	1620256756	2.29	0.706361		192	1620255945	2.1	0.706174
206	1670911094	1.43831	0.705233		210	1670910162	0.897636	0.705375		317	1583966906	1.54	0.706336		244	1584050469	1.47	0.7058		257	1584657468	3.05	0.706257		226	1585350524	2.14	0.705898		194	1620257580	2.29	0.7061		188	1620256756	2.24	0.706062		193	1620255946	2.08	0.70608
207	1670911094	1.4482	0.705408		211	1670910163	0.861516	0.705735		318	1583966906	1.59	0.706223		245	1584050470	1.48	0.705792		258	1584657468	3.18	0.706249		227	1585350525	2.24	0.705918		195	1620257580	2.25	0.706096		189	1620256757	2.22	0.705796		194	1620255946	2.18	0.70613
208	1670911095	1.40653	0.705459		212	1670910163	0.887478	0.705701		319	1583966906	1.59	0.706134		246	1584050470	1.46	0.706066		259	1584657468	3.41	0.706193		228	1585350525	2.22	0.706271		196	1620257581	2.26	0.706067		190	1620256757	2.16	0.705485		195	1620255946	2.14	0.706231
209	1670911095	1.43558	0.705671		213	1670910163	0.924718	0.705271		320	1583966906	1.58	0.706143		247	1584050470	1.44	0.70633		260	1584657468	3.34	0.706164		229	1585350525	2.21	0.706453		197	1620257581	2.34	0.706011		191	1620256757	2.16	0.705493		196	1620255947	2.11	0.706469
210	1670911095	1.45536	0.705576		214	1670910163	0.946426	0.705041		321	1583966907	1.58	0.706422		248	1584050470	1.44	0.70621		261	1584657469	3.44	0.706195		230	1585350526	2.25	0.70649		198	1620257581	2.3	0.705916		192	1620256757	2.3	0.70577		197	1620255947	2.09	0.706716
211	1670911096	1.43807	0.705779		215	1670910164	0.919599	0.704708		322	1583966907	1.57	0.706518		249	1584050471	1.46	0.706276		262	1584657469	3.32	0.706175		231	1585350526	2.24	0.706409		199	1620257581	2.16	0.705743		193	1620256758	2.3	0.705811		198	1620255947	2.13	0.707018
212	1670911096	1.38651	0.705734		216	1670910164	0.915088	0.704131		323	1583966907	1.6	0.706507		250	1584050471	1.44	0.706463		263	1584657469	3.21	0.706488		232	1585350526	2.18	0.706541		200	1620257582	2.16	0.705725		194	1620256758	2.36	0.705923		199	1620255947	2.13	0.707073
213	1670911096	1.36492	0.705822		217	1670910164	0.959259	0.704164		324	1583966907	1.58	0.70635		251	1584050471	1.42	0.706479		264	1584657470	3.44	0.706719		233	1585350526	2.2	0.706405		201	1620257582	2.25	0.705887		195	1620256758	2.33	0.706083		200	1620255948	2.09	0.706848
214	1670911096	1.3962	0.705593		218	1670910164	0.977866	0.703857		325	1583966908	1.54	0.706234		252	1584050471	1.43	0.706143		265	1584657470	3.36	0.706664		234	1585350527	2.25	0.706356		202	1620257582	2.17	0.705971		196	1620256759	2.24	0.70628		201	1620255948	2.09	0.706834
215	1670911097	1.39382	0.705596		219	1670910165	0.932465	0.703746		326	1583966908	1.52	0.706194		253	1584050472	1.41	0.706292		266	1584657470	3.21	0.706476		235	1585350527	2.28	0.706198		203	1620257582	2.11	0.705662		197	1620256759	2.2	0.706317		202	1620255948	2.07	0.706881
216	1670911097	1.36245	0.70547		220	1670910165	0.926969	0.703806		327	1583966908	1.49	0.706253		254	1584050472	1.4	0.706273		267	1584657470	3.11	0.706481		236	1585350527	2.26	0.706205		204	1620257583	2.13	0.705387		198	1620256759	2.14	0.706304		203	1620255948	2.03	0.706628
217	1670911097	1.39497	0.705351		221	1670910165	0.974353	0.703965		328	1583966909	1.46	0.706426		255	1584050472	1.4	0.706194		268	1584657471	3.04	0.706388		237	1585350527	2.24	0.706026		205	1620257583	2.11	0.705353		199	1620256759	2.14	0.706108		204	1620255949	2.09	0.706651
218	1670911097	1.47381	0.705284		222	1670910165	1.0494	0.704462		329	1583966909	1.43	0.706202		256	1584050472	1.42	0.705905		269	1584657471	3	0.706519		238	1585350528	2.28	0.706008		206	1620257583	2.11	0.705427		200	1620256760	2.19	0.705934		205	1620255949	2.06	0.706598
219	1670911098	1.43109	0.705198		223	1670910166	1.11037	0.705157		330	1583966909	1.45	0.706292		257	1584050473	1.41	0.705688		270	1584657471	3.15	0.706549		239	1585350528	2.23	0.706268		207	1620257583	2.17	0.705378		201	1620256760	2.23	0.705899		206	1620255949	2	0.706563
220	1670911098	1.40309	0.704973		224	1670910166	1.11661	0.705548		331	1583966909	1.42	0.706573		258	1584050473	1.4	0.705722		271	1584657471	3.19	0.706436		240	1585350528	2.25	0.706536		208	1620257584	2.18	0.705306		202	1620256760	2.28	0.705907		207	1620255949	2.02	0.706599
221	1670911098	1.4127	0.705041		225	1670910166	1.0391	0.705598		332	1583966910	1.4	0.706682		259	1584050473	1.4	0.705756		272	1584657472	3.15	0.706409		241	1585350528	2.22	0.706547		209	1620257584	2.19	0.705166		203	1620256760	2.22	0.706138		208	1620255950	2.11	0.706556
222	1670911098	1.41046	0.705096		226	1670910167	0.962802	0.705616		333	1583966910	1.42	0.706821		260	1584050474	1.4	0.705669		273	1584657472	3.16	0.70636		242	1585350529	2.19	0.706388		210	1620257584	2.19	0.705173		204	1620256761	2.22	0.706362		209	1620255950	2.09	0.706736
223	1670911099	1.3312	0.705434		227	1670910167	0.928613	0.705575		334	1583966910	1.43	0.706638		261	1584050474	1.42	0.706025		274	1584657472	3.01	0.706345		243	1585350529	2.18	0.70659		211	1620257585	2.24	0.70512		205	1620256761	2.26	0.706339		210	1620255950	2.12	0.706745
224	1670911099	1.3503	0.705194		228	1670910167	0.910857	0.705465		335	1583966910	1.4	0.706474		262	1584050474	1.42	0.706119		275	1584657472	3.01	0.706435		244	1585350529	2.23	0.706781		212	1620257585	2.27	0.705325		206	1620256761	2.28	0.706337		211	1620255951	2.14	0.706528
225	1670911099	1.32417	0.704884		229	1670910167	0.92445	0.705144		336	1583966911	1.4	0.706426		263	1584050474	1.43	0.706191		276	1584657473	3.01	0.706135		245	1585350530	2.19	0.706921		213	1620257585	2.29	0.705564		207	1620256761	2.27	0.706253		212	1620255951	2.11	0.706453
226	1670911100	1.28829	0.704821		230	1670910168	0.987468	0.704482		337	1583966911	1.42	0.70654		264	1584050475	1.43	0.70631		277	1584657473	3.07	0.705839		246	1585350530	2.22	0.707129		214	1620257585	2.35	0.705511		208	1620256762	2.25	0.70618		213	1620255951	2.11	0.706377
					231	1670910168	1.0037	0.704483		338	1583966911	1.38	0.70665		265	1584050475	1.44	0.706683		278	1584657473	3.26	0.705845		247	1585350530	2.25	0.707104		215	1620257586	2.33	0.705567		209	1620256762	2.2	0.705854		214	1620255951	2.12	0.70626
					232	1670910168	0.983345	0.70454		339	1583966911	1.36	0.706533		266	1584050475	1.44	0.706646		279	1584657474	3.32	0.705896		248	1585350530	2.21	0.707218		216	1620257586	2.28	0.705642		210	1620256762	2.3	0.705653		215	1620255952	2.12	0.706161
					233	1670910168	0.946057	0.704516		340	1583966912	1.38	0.706258		267	1584050475	1.47	0.7068		280	1584657474	3.47	0.70594		249	1585350531	2.19	0.707265		217	1620257586	2.33	0.705824		211	1620256763	2.37	0.705636		216	1620255952	2.07	0.706061
					234	1670910169	0.952231	0.704807		341	1583966912	1.4	0.706069		268	1584050476	1.47	0.706887		281	1584657474	3.58	0.706305		250	1585350531	2.16	0.707174		218	1620257586	2.35	0.705886		212	1620256763	2.3	0.705701		217	1620255952	2.05	0.706112
					235	1670910169	0.968587	0.70515		342	1583966912	1.39	0.706058		269	1584050476	1.44	0.707019		282	1584657474	3.44	0.706425		251	1585350531	2.16	0.707091		219	1620257587	2.34	0.705829		213	1620256763	2.25	0.705912		218	1620255952	2.09	0.706085
					236	1670910169	0.940777	0.705232		343	1583966913	1.39	0.705942		270	1584050476	1.41	0.707059		283	1584657475	3.14	0.706499		252	1585350531	2.14	0.706875		220	1620257587	2.33	0.705866		214	1620256763	2.33	0.706223		219	1620255953	2.04	0.706127
					237	1670910169	0.891355	0.705231		344	1583966913	1.39	0.706028		271	1584050476	1.4	0.707131		284	1584657475	3.2	0.706463		253	1585350532	2.13	0.706641		221	1620257587	2.34	0.705808		215	1620256764	2.37	0.706445		220	1620255953	1.89	0.705957
					238	1670910170	0.930233	0.705092		345	1583966913	1.38	0.705952		272	1584050477	1.37	0.707194		285	1584657475	3.25	0.706432		254	1585350532	2.18	0.706385		222	1620257587	2.35	0.705861		216	1620256764	2.27	0.706562		221	1620255953	1.95	0.705947
					239	1670910170	0.919766	0.704902		346	1583966913	1.37	0.70577		273	1584050477	1.35	0.70719		286	1584657475	3.18	0.70636		255	1585350532	2.24	0.706517		223	1620257588	2.37	0.705763		217	1620256764	2.27	0.706683		222	1620255953	1.99	0.705936
					240	1670910170	0.901396	0.705051		347	1583966914	1.39	0.705812		274	1584050477	1.33	0.707125		287	1584657476	3.34	0.706247		256	1585350532	2.29	0.706342		224	1620257588	2.33	0.705811		218	1620256764	2.3	0.706647		223	1620255954	2.01	0.70588
					241	1670910170	0.942734	0.705184		348	1583966914	1.39	0.706035		275	1584050477	1.31	0.707142		288	1584657476	3.54	0.70609		257	1585350533	2.26	0.706422		225	1620257588	2.37	0.70591		219	1620256765	2.16	0.706608		224	1620255954	2.09	0.705937
					242	1670910171	0.990492	0.705226		349	1583966914	1.38	0.706202		276	1584050478	1.3	0.70698		289	1584657476	3.55	0.706089		258	1585350533	2.24	0.706429		226	1620257588	2.33	0.705874		220	1620256765	2.12	0.70638		225	1620255954	2.06	0.705891
					243	1670910171	0.989158	0.705484		350	1583966914	1.36	0.706366		277	1584050478	1.28	0.706842		290	1584657476	3.54	0.706428		259	1585350533	2.27	0.706305		227	1620257589	2.35	0.705882		221	1620256765	2.09	0.706131		226	1620255954	2.04	0.706109
					244	1670910171	1.02381	0.705644		351	1583966915	1.36	0.706238		278	1584050478	1.25	0.706459		291	1584657477	3.55	0.706544		260	1585350534	2.27	0.706342		228	1620257589	2.4	0.705812		222	1620256765	2.02	0.705962		227	1620255955	2.07	0.706331
					245	1670910172	1.04328	0.70593		352	1583966915	1.33	0.706124		279	1584050479	1.26	0.706488		292	1584657477	3.55	0.70656		261	1585350534	2.3	0.706373		229	1620257589	2.24	0.705677		223	1620256766	2.06	0.706037		228	1620255955	2.14	0.706402
					246	1670910172	1.00004	0.706042		353	1583966915	1.33	0.706179		280	1584050479	1.29	0.706239		293	1584657477	3.57	0.70662		262	1585350534	2.26	0.706284		230	1620257590	2.06	0.705685		224	1620256766	2.03	0.705919		229	1620255955	2.16	0.706374
					247	1670910172	0.990627	0.705913		354	1583966915	1.37	0.706047		281	1584050479	1.33	0.706212		294	1584657477	3.54	0.706309		263	1585350534	2.28	0.706367		231	1620257590	2.1	0.705542		225	1620256766	2.03	0.70603		230	1620255956	2.12	0.706438
					248	1670910172	0.979717	0.705928		355	1583966916	1.43	0.705971		282	1584050479	1.37	0.705927		295	1584657478	3.53	0.706005		264	1585350535	2.28	0.706452		232	1620257590	2.17	0.705511		226	1620256766	2.01	0.70603		231	1620255956	2.08	0.706314
					249	1670910173	0.956967	0.705609		356	1583966916	1.45	0.706168		283	1584050480	1.4	0.705723		296	1584657478	3.6	0.705915		265	1585350535	2.24	0.706373		233	1620257590	2.23	0.705515		227	1620256767	1.91	0.705967		232	1620255956	2.1	0.706059
					250	1670910173	0.900838	0.705261		357	1583966916	1.47	0.70579		284	1584050480	1.38	0.705718		297	1584657478	3.66	0.705976		266	1585350535	2.21	0.70635		234	1620257591	2.18	0.705598		228	1620256767	1.84	0.70632		233	1620255956	2.11	0.706061
					251	1670910173	0.942955	0.704531		358	1583966916	1.45	0.705642		285	1584050480	1.36	0.705582		298	1584657479	3.76	0.705921		267	1585350535	2.25	0.706417		235	1620257591	2.07	0.705674		229	1620256767	1.85	0.706488		234	1620255957	2.07	0.706014
					252	1670910173	0.975788	0.70446		359	1583966917	1.41	0.705532		286	1584050480	1.38	0.705787		299	1584657479	3.78	0.705911		268	1585350536	2.25	0.706322		236	1620257591	2.06	0.705639		230	1620256768	1.82	0.706574		235	1620255957	2.02	0.705957
					253	1670910174	0.946111	0.704587		360	1583966917	1.4	0.705409		287	1584050481	1.43	0.706032		300	1584657479	3.83	0.705839		269	1585350536	2.21	0.706271		237	1620257591	2.23	0.705491		231	1620256768	1.9	0.706778		236	1620255957	2.09	0.705898
					254	1670910174	0.950236	0.704487		361	1583966917	1.42	0.705482		288	1584050481	1.52	0.706088		301	1584657479	3.78	0.705941		270	1585350536	2.22	0.70632		238	1620257592	2.31	0.705309		232	1620256768	1.86	0.706927		237	1620255957	2.09	0.705868
					255	1670910174	0.982295	0.70411		362	1583966918	1.43	0.705732		289	1584050481	1.57	0.70634		302	1584657480	3.65	0.706211		271	1585350536	2.2	0.706362		239	1620257592	2.22	0.70534		233	1620256768	1.76	0.706927		238	1620255958	2.05	0.705848
					256	1670910174	0.963424	0.703962		363	1583966918	1.45	0.706196		290	1584050481	1.52	0.706384		303	1584657480	3.72	0.706132		272	1585350537	2.16	0.706267		240	1620257592	2.27	0.705423		234	1620256769	1.76	0.706882		239	1620255958	2.03	0.706086
					257	1670910175	0.936183	0.703973		364	1583966918	1.45	0.7066		291	1584050482	1.46	0.706617		304	1584657480	3.92	0.706113		273	1585350537	2.15	0.706251		241	1620257592	2.36	0.705364		235	1620256769	1.7	0.706878		240	1620255958	1.97	0.706063
					258	1670910175	0.952474	0.703798		365	1583966918	1.42	0.706636		292	1584050482	1.44	0.706524		305	1584657480	4.16	0.70615		274	1585350537	2.19	0.706302		242	1620257593	2.45	0.705568		236	1620256769	1.66	0.706686		241	1620255958	2.09	0.705987
					259	1670910175	0.968848	0.704119		366	1583966919	1.42	0.706563		293	1584050482	1.45	0.706727		306	1584657481	4	0.706035		275	1585350537	2.17	0.706418		243	1620257593	2.46	0.705644		237	1620256769	1.72	0.706518		242	1620255959	2.13	0.706155
					260	1670910176	0.964066	0.704442		367	1583966919	1.44	0.706595		294	1584050483	1.47	0.706653		307	1584657481	3.92	0.706199		276	1585350538	2.15	0.706456		244	1620257593	2.4	0.705939		238	1620256770	1.65	0.706166		243	1620255959	2.12	0.70608
					261	1670910176	0.942366	0.704559		368	1583966919	1.43	0.706832		295	1584050483	1.46	0.706406		308	1584657481	3.93	0.706397		277	1585350538	2.15	0.706399		245	1620257594	2.45	0.706247		239	1620256770	1.54	0.705932		244	1620255959	1.99	0.706083
					262	1670910176	0.950113	0.704727		369	1583966919	1.41	0.7066		296	1584050483	1.45	0.706244		309	1584657481	3.84	0.706393		278	1585350538	2.15	0.706394		246	1620257594	2.54	0.706344		240	1620256770	1.55	0.705957		245	1620255960	2.04	0.706224
					263	1670910176	0.956865	0.704853		370	1583966920	1.41	0.706525		297	1584050483	1.44	0.706261		310	1584657482	3.7	0.70628		279	1585350539	2.14	0.706448		247	1620257594	2.44	0.706415		241	1620256770	1.63	0.705625		246	1620255960	2.13	0.706318
					264	1670910177	0.966167	0.704933		371	1583966920	1.42	0.706145		298	1584050484	1.46	0.706389		311	1584657482	3.65	0.706143		280	1585350539	2.12	0.706413		248	1620257594	2.4	0.706253		242	1620256771	1.57	0.705766		247	1620255960	2.24	0.706295
					265	1670910177	1.02422	0.705074		372	1583966920	1.41	0.705828		299	1584050484	1.46	0.706141		312	1584657482	3.49	0.706038		281	1585350539	2.1	0.706289		249	1620257595	2.37	0.706035		243	1620256771	1.53	0.705769		248	1620255960	2.27	0.706094
					266	1670910177	1.02496	0.70499		373	1583966920	1.4	0.705704		300	1584050484	1.44	0.706362		313	1584657483	3.49	0.70601		282	1585350539	2.06	0.70653		250	1620257595	2.42	0.705904		244	1620256771	1.48	0.705894		249	1620255961	2.23	0.705973
					267	1670910177	1.00578	0.70452		374	1583966921	1.44	0.705795		301	1584050484	1.4	0.706478		314	1584657483	3.67	0.706002		283	1585350540	2.04	0.706471		251	1620257595	2.52	0.705953		245	1620256772	1.49	0.705855		250	1620255961	2.19	0.705914
					268	1670910178	1.06832	0.704519		375	1583966921	1.38	0.706085		302	1584050485	1.39	0.706432		315	1584657483	3.83	0.706		284	1585350540	2.04	0.706402		252	1620257595	2.53	0.706012		246	1620256772	1.53	0.705682		251	1620255961	2.19	0.705866
					269	1670910178	1.12752	0.704452		376	1583966921	1.36	0.705921		303	1584050485	1.37	0.706622		316	1584657483	3.87	0.70612		285	1585350540	2.02	0.706367		253	1620257596	2.55	0.705832		247	1620256772	1.58	0.705652		252	1620255961	2.16	0.705723
					270	1670910178	1.09484	0.704835		377	1583966922	1.38	0.705653		304	1584050485	1.35	0.706694		317	1584657484	3.83	0.706134		286	1585350540	2.02	0.706202		254	1620257596	2.57	0.705825		248	1620256772	1.57	0.70583		253	1620255962	2.21	0.705706
					271	1670910178	1.0563	0.705011		378	1583966922	1.42	0.705589		305	1584050485	1.37	0.706798		318	1584657484	3.88	0.706249		287	1585350541	1.99	0.705992		255	1620257596	2.5	0.705867		249	1620256773	1.55	0.706067		254	1620255962	2.26	0.705942
					272	1670910179	1.08999	0.704791		379	1583966922	1.4	0.705732		306	1584050486	1.37	0.706503		319	1584657484	3.81	0.706602		288	1585350541	2.03	0.705911		256	1620257596	2.45	0.705901		250	1620256773	1.6	0.706215		255	1620255962	2.29	0.706157
					273	1670910179	1.0006	0.70476		380	1583966922	1.41	0.705889		307	1584050486	1.37	0.706048		320	1584657484	3.62	0.706752		289	1585350541	2.06	0.706072		257	1620257597	2.49	0.70587		251	1620256773	1.66	0.706113		256	1620255962	2.4	0.70613
					274	1670910179	0.954092	0.704589		381	1583966923	1.49	0.705746		308	1584050486	1.39	0.705776		321	1584657485	3.61	0.706642		290	1585350541	2.21	0.706213		258	1620257597	2.52	0.705773		252	1620256773	1.66	0.70615		257	1620255963	2.36	0.706202
					275	1670910179	0.966673	0.704382		382	1583966923	1.57	0.705875		309	1584050487	1.39	0.70588		322	1584657485	3.7	0.706579		291	1585350542	2.29	0.706333		259	1620257597	2.5	0.705817		253	1620256774	1.58	0.706346		258	1620255963	2.32	0.706415
					276	1670910180	1.03991	0.704229		383	1583966923	1.66	0.706		310	1584050487	1.39	0.705894		323	1584657485	3.65	0.70652		292	1585350542	2.16	0.706427		260	1620257598	2.5	0.705855		254	1620256774	1.52	0.706172		259	1620255963	2.16	0.706407
					277	1670910180	1.07191	0.70426		384	1583966923	1.66	0.706261		311	1584050487	1.38	0.705702		324	1584657485	3.54	0.706551		293	1585350542	2.01	0.706468		261	1620257598	2.51	0.70591		255	1620256774	1.57	0.706034		260	1620255964	2.21	0.706426
					278	1670910180	1.09664	0.703961		385	1583966924	1.65	0.706184		312	1584050487	1.39	0.706206		325	1584657486	3.56	0.706411		294	1585350543	1.91	0.706614		262	1620257598	2.52	0.705863		256	1620256774	1.66	0.705926		261	1620255964	2.34	0.706425
					279	1670910181	1.13365	0.70386		386	1583966924	1.65	0.706219		313	1584050488	1.38	0.706172		326	1584657486	3.6	0.70644		295	1585350543	1.86	0.706539		263	1620257598	2.46	0.705857		257	1620256775	1.62	0.705635		262	1620255964	2.35	0.706289
					280	1670910181	1.04286	0.704347		387	1583966924	1.64	0.706379		314	1584050488	1.38	0.706348		327	1584657486	3.72	0.706354		296	1585350543	1.86	0.706817		264	1620257599	2.44	0.705732		258	1620256775	1.55	0.705267		263	1620255964	2.28	0.7063
					281	1670910181	0.996333	0.704385		388	1583966924	1.65	0.706406		315	1584050488	1.39	0.706686		328	1584657486	3.66	0.706255		297	1585350543	1.93	0.706603		265	1620257599	2.42	0.705573		259	1620256775	1.53	0.705165		264	1620255965	2.34	0.706509
					282	1670910181	1.09191	0.704382		389	1583966925	1.62	0.706418		316	1584050488	1.4	0.706913		329	1584657487	3.62	0.706241		298	1585350544	1.96	0.706441		266	1620257599	2.45	0.705557		260	1620256776	1.6	0.705351		265	1620255965	2.37	0.706575
					283	1670910182	1.11247	0.704208		390	1583966925	1.66	0.706458		317	1584050489	1.43	0.70684		330	1584657487	3.72	0.706407		299	1585350544	1.96	0.706327		267	1620257599	2.49	0.705564		261	1620256776	1.64	0.705749		266	1620255965	2.27	0.706621
					284	1670910182	1.09204	0.703924		391	1583966925	1.67	0.70647		318	1584050489	1.42	0.706247		331	1584657487	3.76	0.706701		300	1585350544	1.99	0.706486		268	1620257600	2.57	0.70558		262	1620256776	1.63	0.705685		267	1620255965	2.26	0.706598
					285	1670910182	1.08163	0.704075		392	1583966925	1.66	0.706252		319	1584050489	1.39	0.705776		332	1584657488	3.84	0.706875		301	1585350544	1.95	0.706598		269	1620257600	2.56	0.705657		263	1620256776	1.6	0.705511		268	1620255966	2.16	0.706385
					286	1670910182	1.08026	0.704025		393	1583966926	1.63	0.7063		320	1584050489	1.38	0.705508		333	1584657488	3.72	0.706899		302	1585350545	1.96	0.706615		270	1620257600	2.53	0.705731		264	1620256777	1.56	0.705717		269	1620255966	2.12	0.70645
					287	1670910183	1.08772	0.704025		394	1583966926	1.62	0.706394		321	1584050490	1.39	0.705738		334	1584657488	3.72	0.706932		303	1585350545	1.99	0.706422		271	1620257600	2.63	0.705808		265	1620256777	1.61	0.706001		270	1620255966	2.19	0.706451
					288	1670910183	1.13502	0.704174		395	1583966926	1.61	0.706398		322	1584050490	1.45	0.705778		335	1584657488	3.64	0.707044		304	1585350545	1.99	0.706265		272	1620257601	2.61	0.705902		266	1620256777	1.63	0.705889		271	1620255966	2.26	0.706182
					289	1670910183	1.10746	0.704472		396	1583966927	1.58	0.706448		323	1584050490	1.5	0.706		336	1584657489	3.53	0.707001		305	1585350545	1.96	0.706158		273	1620257601	2.56	0.705913		267	1620256777	1.58	0.706231		272	1620255967	2.14	0.706146
					290	1670910183	1.03285	0.704524		397	1583966927	1.58	0.706457		324	1584050490	1.48	0.706186		337	1584657489	3.41	0.706726		306	1585350546	2	0.70615		274	1620257601	2.53	0.705927		268	1620256778	1.61	0.706372		273	1620255967	2.03	0.706104
					291	1670910184	1.02881	0.704802		398	1583966927	1.56	0.706716		325	1584050491	1.43	0.706441		338	1584657489	3.45	0.706571		307	1585350546	2.05	0.706138		275	1620257601	2.48	0.705641		269	1620256778	1.54	0.706439		274	1620255967	2.07	0.706097
					292	1670910184	1.0481	0.70515		399	1583966927	1.52	0.70678		326	1584050491	1.39	0.706852		339	1584657489	3.44	0.706129		308	1585350546	2.06	0.706249		276	1620257602	2.43	0.705655		270	1620256778	1.5	0.706468		275	1620255967	2.18	0.706292
					293	1670910184	1.0215	0.70476		400	1583966928	1.5	0.706914		327	1584050491	1.39	0.707303		340	1584657490	3.46	0.705954		309	1585350546	2.02	0.706094		277	1620257602	2.46	0.705727		271	1620256778	1.57	0.706518		276	1620255968	2.15	0.706451
					294	1670910185	0.977266	0.704584		401	1583966928	1.45	0.706701		328	1584050492	1.4	0.707319		341	1584657490	3.56	0.706039		310	1585350547	2.05	0.706026		278	1620257602	2.52	0.70565		272	1620256779	1.55	0.706718		277	1620255968	2.06	0.706383
					295	1670910185	1.00566	0.704676		402	1583966928	1.42	0.706637		329	1584050492	1.4	0.70707		342	1584657490	3.72	0.706003		311	1585350547	2.11	0.705994		279	1620257603	2.47	0.705622		273	1620256779	1.51	0.706941		278	1620255968	2.08	0.706369
					296	1670910185	0.997965	0.704356		403	1583966928	1.38	0.706775		330	1584050492	1.42	0.706752		343	1584657490	3.7	0.706095		312	1585350547	2.12	0.706163		280	1620257603	2.5	0.705637		274	1620256779	1.54	0.706643		279	1620255969	2.07	0.706339
					297	1670910185	1.00645	0.704493		404	1583966929	1.37	0.70641		331	1584050492	1.42	0.706377		344	1584657491	3.75	0.706123		313	1585350548	2.15	0.706169		281	1620257603	2.43	0.705721		275	1620256779	1.56	0.70644		280	1620255969	2.04	0.706126
					298	1670910186	0.992949	0.704169		405	1583966929	1.31	0.70637		332	1584050493	1.36	0.706111		345	1584657491	3.47	0.706281		314	1585350548	2.14	0.706239		282	1620257603	2.48	0.705883		276	1620256780	1.5	0.706423		281	1620255969	1.98	0.706161
					299	1670910186	0.979361	0.703802		406	1583966929	1.27	0.706058		333	1584050493	1.35	0.705957		346	1584657491	3.51	0.706444		315	1585350548	2.13	0.706098		283	1620257604	2.56	0.706103		277	1620256780	1.45	0.706493		282	1620255969	1.96	0.706118
					300	1670910186	1.02831	0.703831		407	1583966929	1.27	0.705844		334	1584050493	1.37	0.705789		347	1584657492	3.61	0.706577		316	1585350548	2.17	0.706145		284	1620257604	2.53	0.706003		278	1620256780	1.43	0.706604		283	1620255970	1.95	0.706106
					301	1670910186	1.05126	0.704384		408	1583966930	1.25	0.706041		335	1584050493	1.4	0.705848		348	1584657492	3.57	0.706589		317	1585350549	2.17	0.706356		285	1620257604	2.51	0.705921		279	1620256781	1.47	0.706633		284	1620255970	2.02	0.706323
					302	1670910187	1.07113	0.704529		409	1583966930	1.25	0.706028		336	1584050494	1.55	0.705711		349	1584657492	3.59	0.706529		318	1585350549	2.11	0.706429		286	1620257604	2.42	0.706006		280	1620256781	1.48	0.706571		285	1620255970	1.99	0.706248
					303	1670910187	1.08181	0.70457		410	1583966930	1.24	0.706145		337	1584050494	1.62	0.705997		350	1584657492	3.44	0.706563		319	1585350549	2.08	0.706437		287	1620257605	2.39	0.705912		281	1620256781	1.43	0.706295		286	1620255970	1.97	0.706338
					304	1670910187	1.1264	0.704672		411	1583966931	1.3	0.705879		338	1584050494	1.59	0.706176		351	1584657493	3.36	0.70642		320	1585350549	2.09	0.706317		288	1620257605	2.5	0.706073		282	1620256781	1.44	0.706244		287	1620255971	1.95	0.706488
					305	1670910187	1.09969	0.704264		412	1583966931	1.38	0.705955		339	1584050494	1.56	0.706328		352	1584657493	3.34	0.706487		321	1585350550	2.11	0.706147		289	1620257605	2.57	0.705858		283	1620256782	1.43	0.706183		288	1620255971	1.93	0.706642
					306	1670910188	1.06263	0.704332		413	1583966931	1.42	0.705901		340	1584050495	1.57	0.706248		353	1584657493	3.34	0.7066		322	1585350550	2.11	0.706094		290	1620257605	2.58	0.705784		284	1620256782	1.45	0.706114		289	1620255971	1.89	0.706491
					307	1670910188	1.04758	0.704649		414	1583966931	1.42	0.706135		341	1584050495	1.56	0.706368		354	1584657493	3.34	0.706489		323	1585350550	2.09	0.706215		291	1620257606	2.53	0.705772		285	1620256782	1.43	0.705955		290	1620255971	1.9	0.706373
					308	1670910188	1.09769	0.704537		415	1583966932	1.43	0.706376		342	1584050495	1.55	0.706528		355	1584657494	3.3	0.706458		324	1585350550	2.1	0.706285		292	1620257606	2.49	0.705811		286	1620256782	1.43	0.705531		291	1620255972	1.92	0.706101
					309	1670910189	1.11447	0.70486		416	1583966932	1.46	0.706119		343	1584050496	1.55	0.706388		356	1584657494	3.28	0.706319		325	1585350551	2.14	0.706363		293	1620257606	2.45	0.705891		287	1620256783	1.47	0.705221		292	1620255972	1.94	0.705813
					310	1670910189	1.10668	0.704782		417	1583966932	1.47	0.706277		344	1584050496	1.56	0.706406		357	1584657494	3.24	0.706368		326	1585350551	2.12	0.706455		294	1620257607	2.44	0.70596		288	1620256783	1.49	0.705249		293	1620255972	1.94	0.705971
					311	1670910189	1.0806	0.704771		418	1583966932	1.48	0.706403		345	1584050496	1.55	0.706618		358	1584657494	3.31	0.706243		327	1585350551	2.12	0.706319		295	1620257607	2.44	0.706165		289	1620256783	1.47	0.705452		294	1620255973	1.96	0.706095
					312	1670910189	1.07265	0.705018		419	1583966933	1.5	0.706417		346	1584050496	1.51	0.706551		359	1584657495	3.33	0.706146		328	1585350552	2.1	0.706293		296	1620257607	2.48	0.706069		290	1620256783	1.45	0.705502		295	1620255973	1.9	0.706226
					313	1670910190	1.07547	0.705157		420	1583966933	1.51	0.706513		347	1584050497	1.53	0.706599		360	1584657495	3.25	0.706258		329	1585350552	2.11	0.706247		297	1620257607	2.51	0.706047		291	1620256784	1.49	0.705667		296	1620255973	1.87	0.706472
					314	1670910190	1.04364	0.705139		421	1583966933	1.48	0.706392		348	1584050497	1.52	0.70674		361	1584657495	3.31	0.706366		330	1585350552	2.14	0.706093		298	1620257608	2.51	0.705986		292	1620256784	1.52	0.705807		297	1620255973	1.85	0.706579
					315	1670910190	1.02595	0.704846		422	1583966933	1.46	0.706319		349	1584050497	1.49	0.706941		362	1584657496	3.32	0.706517		331	1585350552	2.1	0.706109		299	1620257608	2.45	0.705848		293	1620256784	1.42	0.70603		298	1620255974	1.89	0.706723
					316	1670910190	1.07714	0.704863		423	1583966934	1.45	0.705924		350	1584050497	1.49	0.706945		363	1584657496	3.29	0.706521		332	1585350553	2.12	0.706133		300	1620257608	2.38	0.705532		294	1620256785	1.4	0.706143		299	1620255974	1.93	0.706748
					317	1670910191	1.09358	0.704859		424	1583966934	1.48	0.705857		351	1584050498	1.49	0.707083		364	1584657496	3.19	0.706485		333	1585350553	2.18	0.706291		301	1620257608	2.41	0.70532		295	1620256785	1.47	0.706333		300	1620255974	1.9	0.706682
					318	1670910191	1.08023	0.705024		425	1583966934	1.46	0.705851		352	1584050498	1.49	0.707223		365	1584657496	3.27	0.706517		334	1585350553	2.21	0.70667		302	1620257609	2.44	0.705545		296	1620256785	1.46	0.706294		301	1620255974	1.89	0.706505
					319	1670910191	1.06301	0.705118		426	1583966935	1.44	0.705928		353	1584050498	1.46	0.707122		366	1584657497	3.35	0.706547		335	1585350553	2.18	0.706904		303	1620257609	2.48	0.705498		297	1620256785	1.4	0.706214		302	1620255975	1.9	0.706417
					320	1670910191	1.09737	0.705485		427	1583966935	1.43	0.705696		354	1584050498	1.45	0.706952		367	1584657497	3.35	0.70662		336	1585350554	2.18	0.706912		304	1620257609	2.48	0.705463		298	1620256786	1.4	0.705985		303	1620255975	1.97	0.706105
					321	1670910192	1.11417	0.706028		428	1583966935	1.43	0.705459		355	1584050499	1.43	0.706763		368	1584657497	3.39	0.706482		337	1585350554	2.24	0.707078		305	1620257609	2.5	0.705422		299	1620256786	1.46	0.705844		304	1620255975	1.97	0.705861
					322	1670910192	1.13611	0.706308		429	1583966935	1.42	0.705509		356	1584050499	1.42	0.70666		369	1584657497	3.36	0.706427		338	1585350554	2.24	0.707114		306	1620257610	2.44	0.705611		300	1620256786	1.46	0.705689		305	1620255975	1.89	0.705834
					323	1670910192	1.09337	0.706076		430	1583966936	1.44	0.705634		357	1584050499	1.4	0.706825		370	1584657498	3.25	0.706266		339	1585350554	2.18	0.70689		307	1620257610	2.4	0.706034		301	1620256786	1.5	0.705462		306	1620255976	1.9	0.705762
					324	1670910192	1.03573	0.705844		431	1583966936	1.47	0.705586		358	1584050500	1.4	0.706435		371	1584657498	3.14	0.706123		340	1585350555	2.21	0.706715		308	1620257610	2.37	0.706272		302	1620256787	1.57	0.705188		307	1620255976	1.93	0.705887
					325	1670910193	0.996912	0.705095		432	1583966936	1.54	0.705813		359	1584050500	1.41	0.706531		372	1584657498	3.09	0.706148		341	1585350555	2.24	0.706639		309	1620257610	2.4	0.706518		303	1620256787	1.45	0.705349		308	1620255976	1.96	0.706006
					326	1670910193	0.981267	0.704695		433	1583966936	1.56	0.705987		360	1584050500	1.36	0.706531		373	1584657498	3.16	0.706137		342	1585350555	2.22	0.706547		310	1620257611	2.41	0.706641		304	1620256787	1.5	0.705466		309	1620255976	1.96	0.706202
					327	1670910193	1.00689	0.703943		434	1583966937	1.54	0.705967		361	1584050500	1.3	0.706496		374	1584657499	3.2	0.706134		343	1585350555	2.23	0.706577		311	1620257611	2.37	0.706601		305	1620256787	1.57	0.705702		310	1620255977	1.96	0.706095
					328	1670910194	1.03008	0.704078		435	1583966937	1.47	0.705992		362	1584050501	1.28	0.706429		375	1584657499	3.23	0.706033		344	1585350556	2.2	0.706596		312	1620257611	2.33	0.706525		306	1620256788	1.58	0.705891		311	1620255977	1.92	0.706024
					329	1670910194	1.04937	0.703983		436	1583966937	1.46	0.706197		363	1584050501	1.28	0.706605		376	1584657499	3.34	0.706103		345	1585350556	2.19	0.706564		313	1620257612	2.33	0.706437		307	1620256788	1.59	0.706296		312	1620255977	1.9	0.706104
					330	1670910194	1.10264	0.703794		437	1583966937	1.46	0.706486		364	1584050501	1.25	0.706658		377	1584657499	3.3	0.706284		346	1585350556	2.19	0.706573		314	1620257612	2.24	0.706236		308	1620256788	1.56	0.706676		313	1620255978	1.92	0.70601
					331	1670910194	1.04803	0.703842		438	1583966938	1.43	0.706555		365	1584050501	1.25	0.706357		378	1584657500	3.24	0.706392		347	1585350557	2.19	0.706458		315	1620257612	2.28	0.705979		309	1620256788	1.61	0.707031		314	1620255978	1.87	0.705941
					332	1670910195	1.01122	0.704384		439	1583966938	1.44	0.706378		366	1584050502	1.25	0.706209		379	1584657500	3.23	0.706592		348	1585350557	2.2	0.706189		316	1620257612	2.3	0.705687		310	1620256789	1.62	0.707185		315	1620255978	1.91	0.705817
					333	1670910195	0.941952	0.704778		440	1583966938	1.47	0.706327		367	1584050502	1.27	0.706193		380	1584657500	3.2	0.706577		349	1585350557	2.14	0.706131		317	1620257613	2.34	0.705565		311	1620256789	1.56	0.707143		316	1620255978	1.93	0.70594
					334	1670910195	0.96582	0.704982		441	1583966938	1.49	0.706368		368	1584050502	1.26	0.7063		381	1584657501	3.11	0.706562		350	1585350557	2.16	0.706044		318	1620257613	2.33	0.705642		312	1620256789	1.59	0.70691		317	1620255979	1.95	0.7061
					335	1670910195	0.909975	0.704708		442	1583966939	1.49	0.706437		369	1584050502	1.25	0.706571		382	1584657501	3.13	0.706502		351	1585350558	2.14	0.705867		319	1620257613	2.35	0.705614		313	1620256790	1.6	0.706653		318	1620255979	2.01	0.706053
					336	1670910196	0.889165	0.70461		443	1583966939	1.49	0.706161		370	1584050503	1.24	0.70669		383	1584657501	3.26	0.706442		352	1585350558	2.19	0.70577		320	1620257613	2.24	0.705857		314	1620256790	1.68	0.706365		319	1620255979	1.99	0.706174
					337	1670910196	0.92637	0.704205		444	1583966939	1.51	0.705925		371	1584050503	1.23	0.707012		384	1584657501	3.28	0.706534		353	1585350558	2.2	0.705706		321	1620257614	2.22	0.706188		315	1620256790	1.8	0.706173		320	1620255979	1.97	0.706231
					338	1670910196	0.966645	0.704206		445	1583966940	1.51	0.705907		372	1584050503	1.24	0.707293		385	1584657502	3.35	0.706482		354	1585350558	2.24	0.705813		322	1620257614	2.21	0.70636		316	1620256790	1.75	0.705846		321	1620255980	1.95	0.706312
					339	1670910196	0.982353	0.703872		446	1583966940	1.57	0.706009		373	1584050503	1.24	0.707198		386	1584657502	3.41	0.706527		355	1585350559	2.22	0.705992		323	1620257614	2.25	0.706489		317	1620256791	1.66	0.705732		322	1620255980	1.97	0.706118
					340	1670910197	0.951743	0.704346		447	1583966940	1.66	0.706142		374	1584050504	1.23	0.70709		387	1584657502	3.5	0.70658		356	1585350559	2.28	0.705981		324	1620257614	2.2	0.70656		318	1620256791	1.65	0.705995		323	1620255980	1.94	0.706081
					341	1670910197	0.963898	0.704342		448	1583966940	1.67	0.706202		375	1584050504	1.23	0.706835		388	1584657502	3.46	0.706679		357	1585350559	2.41	0.705899		325	1620257615	2.14	0.706402		319	1620256791	1.75	0.706178		324	1620255980	1.96	0.706158
					342	1670910197	0.933949	0.704224		449	1583966941	1.62	0.706372		376	1584050504	1.23	0.706555		389	1584657503	3.52	0.70667		358	1585350559	2.39	0.706112		326	1620257615	2.15	0.706392		320	1620256791	1.84	0.70634		325	1620255981	1.98	0.706117
					343	1670910198	0.962736	0.704345		450	1583966941	1.55	0.706444		377	1584050505	1.22	0.706393		390	1584657503	3.56	0.706588		359	1585350560	2.3	0.706273		327	1620257615	2.13	0.706438		321	1620256792	1.9	0.706242		326	1620255981	2.04	0.706184
					344	1670910198	0.98004	0.704432		451	1583966941	1.54	0.70647		378	1584050505	1.22	0.706189		391	1584657503	3.44	0.706674		360	1585350560	2.2	0.706422		328	1620257616	2.19	0.706446		322	1620256792	1.78	0.706335		327	1620255981	2.07	0.706186
					345	1670910198	1.01662	0.704584		452	1583966941	1.52	0.706605		379	1584050505	1.23	0.706387		392	1584657503	3.46	0.706654		361	1585350560	2.14	0.706665		329	1620257616	2.24	0.706425		323	1620256792	1.68	0.70633		328	1620255982	2.05	0.706297
					346	1670910198	1.01347	0.704887		453	1583966942	1.5	0.706894		380	1584050505	1.23	0.706538		393	1584657504	3.54	0.706436		362	1585350561	2.08	0.706936		330	1620257616	2.22	0.706295		324	1620256792	1.74	0.706276		329	1620255982	2.04	0.706479
					347	1670910199	0.952376	0.705017		454	1583966942	1.49	0.706909		381	1584050506	1.21	0.706656		394	1584657504	3.48	0.70612		363	1585350561	2.03	0.706957		331	1620257616	2.19	0.706098		325	1620256793	1.84	0.70609		330	1620255982	2.02	0.706396
					348	1670910199	0.933777	0.705186		455	1583966942	1.48	0.706782		382	1584050506	1.22	0.706844		395	1584657504	3.49	0.706089		364	1585350561	2.06	0.706739		332	1620257617	2.23	0.706064		326	1620256793	1.83	0.706011		331	1620255982	2.01	0.706513
					349	1670910199	0.933875	0.705293		456	1583966942	1.46	0.707024		383	1584050506	1.23	0.707121		396	1584657505	3.37	0.706047		365	1585350561	2.05	0.706666		333	1620257617	2.26	0.705932		327	1620256793	1.74	0.705862		332	1620255983	2.01	0.706617
					350	1670910199	0.921987	0.705699		457	1583966943	1.43	0.707297		384	1584050506	1.2	0.707191		397	1584657505	3.53	0.705879		366	1585350562	2.06	0.706757		334	1620257617	2.33	0.705882		328	1620256794	1.73	0.705918		333	1620255983	2.02	0.706566
					351	1670910200	0.917401	0.705581		458	1583966943	1.42	0.707251		385	1584050507	1.18	0.707065		398	1584657505	3.67	0.705933		367	1585350562	2.12	0.70651		335	1620257617	2.38	0.705892		329	1620256794	1.83	0.706285		334	1620255983	2.09	0.706527
					352	1670910200	0.953038	0.705827		459	1583966943	1.43	0.707079		386	1584050507	1.17	0.706757		399	1584657505	3.7	0.706131		368	1585350562	2.13	0.70629		336	1620257618	2.37	0.705883		330	1620256794	1.83	0.706486		335	1620255983	2.08	0.7066
					353	1670910200	0.960234	0.705762		460	1583966944	1.43	0.706959		387	1584050507	1.17	0.706503		400	1584657506	3.62	0.706249		369	1585350562	2.12	0.706215		337	1620257618	2.39	0.706014		331	1620256794	1.8	0.706448		336	1620255984	2.04	0.706649
					354	1670910200	0.94808	0.705254		461	1583966944	1.43	0.707047		388	1584050507	1.19	0.706398		401	1584657506	3.54	0.706335		370	1585350563	2.06	0.706232		338	1620257618	2.32	0.706031		332	1620256795	1.82	0.706428		337	1620255984	2	0.706573
					355	1670910201	0.958728	0.705166		462	1583966944	1.44	0.706856		389	1584050508	1.25	0.706492		402	1584657506	3.48	0.706461		371	1585350563	2.09	0.706144		339	1620257618	2.32	0.706053		333	1620256795	1.75	0.706276		338	1620255984	2.01	0.706434
					356	1670910201	0.961952	0.704827		463	1583966944	1.45	0.706709		390	1584050508	1.27	0.706431		403	1584657506	3.42	0.706731		372	1585350563	2.08	0.706289		340	1620257619	2.29	0.706059		334	1620256795	1.81	0.70632		339	1620255984	2.01	0.706184
					357	1670910201	0.933414	0.70469		464	1583966945	1.48	0.706623		391	1584050508	1.23	0.706483		404	1584657507	3.39	0.706798		373	1585350563	2.05	0.706231		341	1620257619	2.25	0.705952		335	1620256795	1.85	0.706146		340	1620255985	2	0.705976
					358	1670910201	0.945476	0.705007		465	1583966945	1.51	0.706524		392	1584050509	1.19	0.706266		405	1584657507	3.38	0.706671		374	1585350564	2.07	0.706329		342	1620257619	2.25	0.705978		336	1620256796	1.85	0.706015		341	1620255985	1.98	0.705868
					359	1670910202	0.99709	0.705144		466	1583966945	1.54	0.706225		393	1584050509	1.22	0.706205		406	1584657507	3.45	0.706555		375	1585350564	2.05	0.706317		343	1620257620	2.36	0.705904		337	1620256796	1.8	0.705864		342	1620255985	1.92	0.705781
					360	1670910202	0.964803	0.705401		467	1583966945	1.56	0.706258		394	1584050509	1.2	0.706383		407	1584657507	3.39	0.706576		376	1585350564	2	0.706263		344	1620257620	2.44	0.705817		338	1620256796	1.81	0.705905		343	1620255986	1.87	0.705915
					361	1670910202	0.972273	0.705655		468	1583966946	1.56	0.70634		395	1584050509	1.2	0.706706		408	1584657508	3.23	0.706575		377	1585350565	1.96	0.706336		345	1620257620	2.48	0.705798		339	1620256796	1.79	0.705949		344	1620255986	1.89	0.705801
					362	1670910203	0.982614	0.705748		469	1583966946	1.51	0.706137		396	1584050510	1.22	0.70676		409	1584657508	3.28	0.706544		378	1585350565	2	0.706502		346	1620257620	2.39	0.705872		340	1620256797	1.82	0.70604		345	1620255986	1.96	0.705793
					363	1670910203	0.935938	0.705707		470	1583966946	1.51	0.706181		397	1584050510	1.26	0.706685		410	1584657508	3.14	0.706456		379	1585350565	1.98	0.706527		347	1620257621	2.26	0.70595		341	1620256797	1.77	0.706031		346	1620255986	1.99	0.705815
					364	1670910203	0.896927	0.705814		471	1583966946	1.51	0.706302		398	1584050510	1.26	0.706711		411	1584657508	3.01	0.706567		380	1585350565	2	0.706767		348	1620257621	2.27	0.706067		342	1620256797	1.74	0.706131		347	1620255987	1.95	0.705798
					365	1670910203	0.89553	0.705797		472	1583966947	1.5	0.706472		399	1584050510	1.22	0.706681		412	1584657509	2.91	0.70645		381	1585350566	2.01	0.706839		349	1620257621	2.34	0.706148		343	1620256798	1.74	0.706071		348	1620255987	1.95	0.705774
					366	1670910204	0.933817	0.705545		473	1583966947	1.53	0.70648		400	1584050511	1.2	0.70669		413	1584657509	2.93	0.706488		382	1585350566	2.02	0.706781		350	1620257621	2.3	0.705857		344	1620256798	1.81	0.706213		349	1620255987	1.99	0.70601
					367	1670910204	0.95354	0.705303		474	1583966947	1.6	0.706348		401	1584050511	1.21	0.706696		414	1584657509	2.84	0.706591		383	1585350566	2.1	0.706701		351	1620257622	2.31	0.705667		345	1620256798	1.81	0.706535		350	1620255987	2	0.706186
					368	1670910204	0.906181	0.704784		475	1583966947	1.5	0.706482		402	1584050511	1.24	0.706343		415	1584657510	2.9	0.706725		384	1585350566	2.12	0.706681		352	1620257622	2.4	0.705532		346	1620256798	1.76	0.706799		351	1620255988	1.97	0.705977
					369	1670910204	0.8378	0.704434		476	1583966948	1.49	0.706493		403	1584050511	1.22	0.706149		416	1584657510	2.87	0.706699		385	1585350567	2.1	0.706596		353	1620257622	2.34	0.705435		347	1620256799	1.79	0.706684		352	1620255988	1.94	0.705787
					370	1670910205	0.876886	0.70457		477	1583966948	1.52	0.706159		404	1584050512	1.2	0.705936		417	1584657510	2.87	0.706715		386	1585350567	2.08	0.706726		354	1620257622	2.37	0.705593		348	1620256799	1.82	0.70672		353	1620255988	1.88	0.705705
					371	1670910205	0.916064	0.704582		478	1583966948	1.54	0.705848		405	1584050512	1.21	0.705883		418	1584657510	2.83	0.706747		387	1585350567	2.07	0.706736		355	1620257623	2.43	0.705636		349	1620256799	1.73	0.706813		354	1620255988	1.88	0.705859
					372	1670910205	0.939765	0.704327		479	1583966949	1.54	0.705832		406	1584050512	1.23	0.706107		419	1584657511	2.76	0.706815		388	1585350567	2.09	0.706802		356	1620257623	2.38	0.705691		350	1620256799	1.6	0.706855		355	1620255989	1.92	0.706074
					373	1670910205	0.900294	0.704185		480	1583966949	1.55	0.705725		407	1584050512	1.28	0.706114		420	1584657511	2.62	0.706727		389	1585350568	2.07	0.707004		357	1620257623	2.29	0.705785		351	1620256800	1.72	0.706831		356	1620255989	1.95	0.705909
					374	1670910206	0.937905	0.704034		481	1583966949	1.53	0.705644		408	1584050513	1.25	0.706047		421	1584657511	2.79	0.706624		390	1585350568	2.11	0.707166		358	1620257623	2.31	0.705965		352	1620256800	1.88	0.706592		357	1620255989	1.9	0.705943
					375	1670910206	0.952273	0.704106		482	1583966949	1.57	0.706164		409	1584050513	1.22	0.706057		422	1584657511	2.76	0.706533		391	1585350568	2.1	0.707116		359	1620257624	2.24	0.706207		353	1620256800	1.76	0.706432		358	1620255989	1.84	0.706049
					376	1670910206	0.898504	0.704688		483	1583966950	1.62	0.706372		410	1584050513	1.23	0.706369		423	1584657512	2.59	0.706622		392	1585350568	2.1	0.707025		360	1620257624	2.26	0.706492		354	1620256800	1.62	0.70651		359	1620255990	1.76	0.706253
					377	1670910207	0.869032	0.705315		484	1583966950	1.59	0.70632		411	1584050514	1.22	0.706225		424	1584657512	2.66	0.706376		393	1585350569	2.07	0.706878		361	1620257624	2.26	0.706426		355	1620256801	1.55	0.706603		360	1620255990	1.75	0.706608
					378	1670910207	0.92464	0.705744		485	1583966950	1.56	0.706224		412	1584050514	1.21	0.706384		425	1584657512	2.73	0.706539		394	1585350569	2.02	0.706652		362	1620257625	2.31	0.70634		356	1620256801	1.45	0.706886		361	1620255990	1.73	0.706915
					379	1670910207	0.90361	0.705536		486	1583966950	1.54	0.70645		413	1584050514	1.24	0.706605		426	1584657512	2.72	0.706525		395	1585350569	2.04	0.706392		363	1620257625	2.25	0.706293		357	1620256801	1.45	0.70728		362	1620255991	1.73	0.707077
					380	1670910207	0.863044	0.705283		487	1583966951	1.5	0.706571		414	1584050514	1.25	0.706514		427	1584657513	2.81	0.7066		396	1585350570	2.06	0.706284		364	1620257625	2.15	0.706144		358	1620256801	1.43	0.707608		363	1620255991	1.76	0.706801
					381	1670910208	0.829398	0.705041		488	1583966951	1.48	0.70675		415	1584050515	1.24	0.706865		428	1584657513	2.85	0.70652		397	1585350570	2.05	0.706315		365	1620257625	2.23	0.705897		359	1620256802	1.34	0.707434		364	1620255991	1.71	0.706637
					382	1670910208	0.864547	0.705018		489	1583966951	1.48	0.70678		416	1584050515	1.25	0.706762		429	1584657513	3	0.706563		398	1585350570	2.02	0.70632		366	1620257626	2.34	0.705929		360	1620256802	1.27	0.707354		365	1620255991	1.67	0.706327
					383	1670910208	0.886672	0.704604		490	1583966951	1.48	0.706686		417	1584050515	1.26	0.706581		430	1584657514	2.8	0.706612		399	1585350570	2	0.706383		367	1620257626	2.33	0.706005		361	1620256802	1.27	0.707201		366	1620255992	1.67	0.706115
					384	1670910208	0.905976	0.704253		491	1583966952	1.48	0.70655		418	1584050515	1.24	0.706404		431	1584657514	2.88	0.706462		400	1585350571	1.99	0.706468		368	1620257626	2.33	0.705833		362	1620256803	1.27	0.706818		367	1620255992	1.7	0.706132
					385	1670910209	0.878676	0.704194		492	1583966952	1.48	0.706465		419	1584050516	1.25	0.706096		432	1584657514	2.93	0.706378		401	1585350571	2	0.706508		369	1620257626	2.3	0.705745		363	1620256803	1.26	0.706387		368	1620255992	1.78	0.705966
					386	1670910209	0.874629	0.704124		493	1583966952	1.47	0.706367		420	1584050516	1.25	0.705842		433	1584657514	3.04	0.706498		402	1585350571	2.01	0.70642		370	1620257627	2.24	0.705664		364	1620256803	1.3	0.706014		369	1620255992	1.78	0.706101
					387	1670910209	0.874125	0.703881		494	1583966953	1.46	0.706662		421	1584050516	1.25	0.705969		434	1584657515	2.93	0.70653		403	1585350571	2	0.706369		371	1620257627	2.13	0.705811		365	1620256803	1.34	0.705643		370	1620255993	1.8	0.706358
					388	1670910209	0.8877	0.704608		495	1583966953	1.48	0.706482		422	1584050516	1.26	0.706094		435	1584657515	2.94	0.70645		404	1585350572	1.97	0.706372		372	1620257627	2.15	0.705897		366	1620256804	1.39	0.705491		371	1620255993	1.74	0.706579
					389	1670910210	0.87515	0.704803		496	1583966953	1.46	0.706253		423	1584050517	1.29	0.706025		436	1584657515	3.08	0.706123		405	1585350572	2.03	0.706436		373	1620257627	2.17	0.705806		367	1620256804	1.43	0.705669		372	1620255993	1.64	0.706524
					390	1670910210	0.878376	0.704799		497	1583966953	1.45	0.705931		424	1584050517	1.29	0.706099		437	1584657515	3.02	0.70605		406	1585350572	2.05	0.706575		374	1620257628	2.23	0.705969		368	1620256804	1.52	0.705483		373	1620255993	1.68	0.706424
					391	1670910210	0.893909	0.704594		498	1583966954	1.45	0.705897		425	1584050517	1.3	0.706284		438	1584657516	2.99	0.705896		407	1585350572	2.01	0.706661		375	1620257628	2.27	0.70614		369	1620256804	1.57	0.705737		374	1620255994	1.68	0.70638
					392	1670910211	0.898698	0.704497		499	1583966954	1.44	0.705978		426	1584050518	1.32	0.70643		439	1584657516	3.23	0.705793		408	1585350573	2.01	0.706866		376	1620257628	2.23	0.705979		370	1620256805	1.57	0.705995		375	1620255994	1.62	0.706058
					393	1670910211	0.85866	0.704519		500	1583966954	1.39	0.706185		427	1584050518	1.33	0.706508		440	1584657516	3.38	0.705627		409	1585350573	1.96	0.706922		377	1620257629	2.24	0.705816		371	1620256805	1.58	0.705841		376	1620255994	1.68	0.70603
					394	1670910211	0.824181	0.704623		501	1583966954	1.38	0.706237		428	1584050518	1.32	0.706147		441	1584657516	3.36	0.705629		410	1585350573	1.93	0.706756		378	1620257629	2.26	0.705973		372	1620256805	1.57	0.705923		377	1620255995	1.73	0.705844
					395	1670910211	0.838823	0.704577		502	1583966955	1.36	0.706255		429	1584050518	1.32	0.70591		442	1584657517	3.34	0.705547		411	1585350574	1.96	0.70671		379	1620257629	2.21	0.706078		373	1620256805	1.58	0.705543		378	1620255995	1.74	0.705733
					396	1670910212	0.870382	0.704225		503	1583966955	1.35	0.706221		430	1584050519	1.32	0.70577		443	1584657517	3.48	0.705526		412	1585350574	2.01	0.706338		380	1620257629	2.27	0.70589		374	1620256806	1.57	0.705513		379	1620255995	1.68	0.705831
					397	1670910212	0.897237	0.70411		504	1583966955	1.36	0.706406		431	1584050519	1.3	0.70562		444	1584657517	3.61	0.705742		413	1585350574	2.05	0.70612		381	1620257630	2.34	0.705916		375	1620256806	1.56	0.705408		380	1620255995	1.65	0.705782
					398	1670910212	0.932809	0.704051		505	1583966955	1.36	0.706707		432	1584050519	1.28	0.705319		445	1584657517	3.64	0.70594		414	1585350574	2.04	0.705979		382	1620257630	2.3	0.70588		376	1620256806	1.57	0.705429		381	1620255996	1.67	0.706189
					399	1670910212	0.968768	0.703984		506	1583966956	1.35	0.707026		433	1584050519	1.29	0.705575		446	1584657518	3.73	0.706074		415	1585350575	2.09	0.705888		383	1620257630	2.27	0.70592		377	1620256807	1.59	0.705377		382	1620255996	1.7	0.706412
					400	1670910213	1.0129	0.704608		507	1583966956	1.35	0.706923		434	1584050520	1.33	0.705903		447	1584657518	3.78	0.706222		416	1585350575	2.18	0.705904		384	1620257630	2.25	0.705742		378	1620256807	1.64	0.705348		383	1620255996	1.75	0.706534
					401	1670910213	1.02242	0.704845		508	1583966956	1.36	0.706923		435	1584050520	1.36	0.706092		448	1584657518	3.58	0.706312		417	1585350575	2.15	0.705858		385	1620257631	2.26	0.70584		379	1620256807	1.62	0.705557		384	1620255996	1.75	0.70646
					402	1670910213	0.967611	0.704941		509	1583966957	1.37	0.706666		436	1584050520	1.38	0.706281		449	1584657519	3.39	0.70634		418	1585350575	2.12	0.706038		386	1620257631	2.25	0.706009		380	1620256807	1.61	0.705691		385	1620255997	1.75	0.706453
					403	1670910213	1.00215	0.705301		510	1583966957	1.34	0.706798		437	1584050520	1.39	0.706542		450	1584657519	3.23	0.706426		419	1585350576	2.08	0.70618		387	1620257631	2.24	0.706123		381	1620256808	1.65	0.705957		386	1620255997	1.74	0.706507
					404	1670910214	1.01658	0.705367		511	1583966957	1.34	0.706697		438	1584050521	1.39	0.706911		451	1584657519	3.18	0.706368		420	1585350576	2.08	0.706226		388	1620257631	2.35	0.706022		382	1620256808	1.62	0.705938		387	1620255997	1.75	0.70641
					405	1670910214	0.957602	0.705383		512	1583966957	1.36	0.706549		439	1584050521	1.38	0.706863		452	1584657519	3.25	0.706483		421	1585350576	2.1	0.70635		389	1620257632	2.37	0.706037		383	1620256808	1.62	0.706024		388	1620255997	1.76	0.706541
					406	1670910214	0.985565	0.705381		513	1583966958	1.38	0.7063		440	1584050521	1.39	0.706834		453	1584657520	3.27	0.706395		422	1585350576	2.14	0.706443		390	1620257632	2.31	0.706091		384	1620256808	1.62	0.706145		389	1620255998	1.78	0.70626
					407	1670910214	1.06255	0.705376		514	1583966958	1.36	0.706152		441	1584050522	1.41	0.706766		454	1584657520	3.24	0.706258		423	1585350577	2.13	0.706696		391	1620257632	2.37	0.706095		385	1620256809	1.67	0.705879		390	1620255998	1.79	0.705893
					408	1670910215	1.01641	0.705044		515	1583966958	1.39	0.705878		442	1584050522	1.41	0.706673		455	1584657520	3.31	0.706219		424	1585350577	2.13	0.706764		392	1620257632	2.35	0.706137		386	1620256809	1.65	0.705968		391	1620255998	1.77	0.705796
					409	1670910215	0.959381	0.705196		516	1583966958	1.39	0.705766		443	1584050522	1.36	0.706509		456	1584657520	3.36	0.706131		425	1585350577	2.12	0.707065		393	1620257633	2.38	0.706324		387	1620256809	1.65	0.705802		392	1620255998	1.76	0.705759
					410	1670910215	0.984731	0.705382		517	1583966959	1.36	0.705827		444	1584050522	1.3	0.706389		457	1584657521	3.26	0.706085		426	1585350577	2.06	0.707244		394	1620257633	2.33	0.706263		388	1620256809	1.69	0.705939		393	1620255999	1.77	0.70588
					411	1670910216	1.02637	0.705356		518	1583966959	1.37	0.705965		445	1584050523	1.31	0.706403		458	1584657521	3.34	0.70603		427	1585350578	2.01	0.707292		395	1620257633	2.34	0.706223		389	1620256810	1.69	0.706011		394	1620255999	1.79	0.705881
					412	1670910216	1.03445	0.705833		519	1583966959	1.38	0.705749		446	1584050523	1.35	0.706424		459	1584657521	3.37	0.705921		428	1585350578	2.08	0.707367		396	1620257634	2.29	0.706177		390	1620256810	1.64	0.705985		395	1620255999	1.82	0.705896
					413	1670910216	1.05109	0.705651		520	1583966959	1.41	0.705762		447	1584050523	1.35	0.706225		460	1584657521	3.46	0.705891		429	1585350578	2.09	0.707135		397	1620257634	2.27	0.706205		391	1620256810	1.66	0.706222		396	1620256000	1.81	0.705859
					414	1670910216	1.06502	0.705279		521	1583966960	1.43	0.705523		448	1584050523	1.35	0.706099		461	1584657522	3.48	0.705881		430	1585350579	2.05	0.707065		398	1620257634	2.26	0.70621		392	1620256810	1.68	0.706437		397	1620256000	1.81	0.705857
					415	1670910217	1.05199	0.7053		522	1583966960	1.43	0.705681		449	1584050524	1.35	0.706309		462	1584657522	3.39	0.705997		431	1585350579	2.04	0.706735		399	1620257634	2.28	0.706097		393	1620256811	1.68	0.706318		398	1620256000	1.79	0.705934
					416	1670910217	1.04464	0.704883		523	1583966960	1.41	0.70562		450	1584050524	1.35	0.706381		463	1584657522	3.37	0.706021		432	1585350579	2.05	0.706555		400	1620257635	2.36	0.705911		394	1620256811	1.71	0.706103		399	1620256000	1.79	0.705858
					417	1670910217	1.0677	0.704511		524	1583966960	1.42	0.705906		451	1584050524	1.36	0.706578		464	1584657523	3.46	0.706144		433	1585350579	2.07	0.706387		401	1620257635	2.34	0.705919		395	1620256811	1.77	0.706098		400	1620256001	1.78	0.705923
					418	1670910217	1.06227	0.704324		525	1583966961	1.41	0.706075		452	1584050524	1.38	0.706637		465	1584657523	3.41	0.706092		434	1585350580	2.08	0.706316		402	1620257635	2.26	0.705795		396	1620256812	1.65	0.705809		401	1620256001	1.8	0.705825
					419	1670910218	1.0576	0.704495		526	1583966961	1.37	0.706129		453	1584050525	1.38	0.706611		466	1584657523	3.31	0.706124		435	1585350580	2.09	0.706303		403	1620257635	2.2	0.705664		397	1620256812	1.62	0.705578		402	1620256001	1.79	0.705843
					420	1670910218	1.05719	0.704439		527	1583966961	1.38	0.706166		454	1584050525	1.36	0.706695		467	1584657523	3.23	0.706022		436	1585350580	2.14	0.706387		404	1620257636	2.23	0.705464		398	1620256812	1.64	0.705468		403	1620256001	1.73	0.705927
					421	1670910218	1.09112	0.70428		528	1583966962	1.37	0.706326		455	1584050525	1.34	0.706581		468	1584657524	3.23	0.706006		437	1585350580	2.14	0.706552		405	1620257636	2.27	0.705407		399	1620256812	1.68	0.705338		404	1620256002	1.73	0.705884
					422	1670910218	1.04746	0.704333		529	1583966962	1.37	0.706345		456	1584050525	1.34	0.7063		469	1584657524	3.29	0.706084		438	1585350581	2.2	0.706692		406	1620257636	2.19	0.705566		400	1620256813	1.68	0.705532		405	1620256002	1.8	0.705651
					423	1670910219	1.04136	0.704408		530	1583966962	1.35	0.70643		457	1584050526	1.34	0.706211		470	1584657524	3.4	0.706076		439	1585350581	2.21	0.706713		407	1620257636	2.19	0.705643		401	1620256813	1.66	0.705833		406	1620256002	1.77	0.705689
					424	1670910219	1.09579	0.704924		531	1583966962	1.34	0.706208		458	1584050526	1.34	0.70592		471	1584657524	3.4	0.706031		440	1585350581	2.22	0.706856		408	1620257637	2.24	0.70575		402	1620256813	1.72	0.706048		407	1620256002	1.78	0.705645
					425	1670910219	1.14055	0.704673		532	1583966963	1.37	0.706053		459	1584050526	1.39	0.705523		472	1584657525	3.4	0.706157		441	1585350581	2.18	0.706677		409	1620257637	2.22	0.705655		403	1620256813	1.72	0.706185		408	1620256003	1.8	0.70581
					426	1670910220	1.10746	0.704582		533	1583966963	1.36	0.705858		460	1584050527	1.38	0.705396		473	1584657525	3.35	0.706254		442	1585350582	2.16	0.706759		410	1620257637	2.2	0.705638		404	1620256814	1.71	0.706278		409	1620256003	1.81	0.706016
					427	1670910220	1.04945	0.704761		534	1583966963	1.37	0.705772		461	1584050527	1.36	0.70535		474	1584657525	3.27	0.706299		443	1585350582	2.19	0.706694		411	1620257638	2.19	0.705673		405	1620256814	1.74	0.706151		410	1620256003	1.82	0.706143
					428	1670910220	1.11489	0.704864		535	1583966963	1.36	0.70577		462	1584050527	1.4	0.705481		475	1584657525	3.28	0.706338		444	1585350582	2.23	0.70686		412	1620257638	2.23	0.705527		406	1620256814	1.75	0.706092		411	1620256004	1.84	0.706279
					429	1670910220	1.12623	0.704939		536	1583966964	1.34	0.705944		463	1584050527	1.39	0.705873		476	1584657526	3.26	0.706287		445	1585350583	2.23	0.70645		413	1620257638	2.21	0.705544		407	1620256814	1.77	0.70615		412	1620256004	1.83	0.706437
					430	1670910221	1.14313	0.705053		537	1583966964	1.31	0.706054		464	1584050528	1.4	0.706002		477	1584657526	3.18	0.70636		446	1585350583	2.27	0.706407		414	1620257638	2.31	0.705514		408	1620256815	1.81	0.705874		413	1620256004	1.77	0.706534
					431	1670910221	1.12172	0.705423		538	1583966964	1.28	0.706126		465	1584050528	1.41	0.706516		478	1584657526	3.16	0.706198		447	1585350583	2.27	0.706359		415	1620257639	2.28	0.705483		409	1620256815	1.8	0.705709		414	1620256004	1.77	0.706411
					432	1670910221	1.10079	0.705752		539	1583966964	1.24	0.706283		466	1584050528	1.4	0.706969		479	1584657527	3.26	0.706138		448	1585350583	2.22	0.706545		416	1620257639	2.26	0.705534		410	1620256815	1.82	0.705956		415	1620256005	1.76	0.70626
					433	1670910221	1.08349	0.705774		540	1583966965	1.21	0.70665		467	1584050528	1.37	0.707172		480	1584657527	3.2	0.706249		449	1585350584	2.23	0.706716		417	1620257639	2.3	0.705645		411	1620256816	1.82	0.706074		416	1620256005	1.75	0.706095
					434	1670910222	1.09139	0.705824		541	1583966965	1.22	0.707025		468	1584050529	1.34	0.707034		481	1584657527	3.23	0.706347		450	1585350584	2.26	0.706771		418	1620257639	2.31	0.705929		412	1620256816	1.82	0.706132		417	1620256005	1.8	0.705932
					435	1670910222	1.09215	0.705617		542	1583966965	1.24	0.707235		469	1584050529	1.36	0.707006		482	1584657527	3.12	0.706228		451	1585350584	2.27	0.706715		419	1620257640	2.32	0.706058		413	1620256816	1.8	0.706289		418	1620256005	1.85	0.7059
					436	1670910222	1.11552	0.705366		543	1583966966	1.22	0.70701		470	1584050529	1.35	0.706737		483	1584657528	3.23	0.706287		452	1585350584	2.24	0.70674		420	1620257640	2.27	0.706288		414	1620256816	1.71	0.706301		419	1620256006	1.86	0.705928
					437	1670910222	1.12328	0.705001		544	1583966966	1.23	0.706807		471	1584050529	1.33	0.706521		484	1584657528	3.08	0.706434		453	1585350585	2.26	0.706612		421	1620257640	2.28	0.706237		415	1620256817	1.72	0.706013		420	1620256006	1.83	0.705831
					438	1670910223	1.12455	0.705159		545	1583966966	1.23	0.706652		472	1584050530	1.37	0.706522		485	1584657528	3.05	0.706417		454	1585350585	2.31	0.70655		422	1620257640	2.27	0.706169		416	1620256817	1.73	0.705795		421	1620256006	1.85	0.705794
					439	1670910223	1.15	0.704864		546	1583966966	1.27	0.706275		473	1584050530	1.41	0.706509		486	1584657528	3.26	0.706391		455	1585350585	2.36	0.70656		423	1620257641	2.27	0.706218		417	1620256817	1.75	0.705649		422	1620256006	1.88	0.705799
					440	1670910223	1.11213	0.704397		547	1583966967	1.3	0.705932		474	1584050530	1.42	0.706709		487	1584657529	3.35	0.706575		456	1585350585	2.35	0.706564		424	1620257641	2.27	0.70594		418	1620256817	1.73	0.705552		423	1620256007	1.88	0.705769
					441	1670910223	1.15326	0.703969		548	1583966967	1.31	0.705458		475	1584050531	1.41	0.70654		488	1584657529	3.26	0.706542		457	1585350586	2.35	0.706388		425	1620257641	2.21	0.705894		419	1620256818	1.79	0.705489		424	1620256007	1.88	0.705892
					442	1670910224	1.11873	0.703842		549	1583966967	1.32	0.705191		476	1584050531	1.46	0.706548		489	1584657529	3.22	0.706581		458	1585350586	2.31	0.706441		426	1620257642	2.22	0.705858		420	1620256818	1.82	0.705591		425	1620256007	1.92	0.706003
					443	1670910224	1.12833	0.704182		550	1583966967	1.31	0.705111		477	1584050531	1.5	0.706845		490	1584657529	3.24	0.706565		459	1585350586	2.31	0.706524		427	1620257642	2.2	0.705939		421	1620256818	1.83	0.705796		426	1620256008	1.89	0.70597
					444	1670910224	1.13394	0.70441		551	1583966968	1.31	0.704985		478	1584050531	1.46	0.706946		491	1584657530	3.18	0.706619		460	1585350587	2.31	0.70658		428	1620257642	2.16	0.705966		422	1620256818	1.86	0.706232		427	1620256008	1.83	0.705998
					445	1670910225	1.15146	0.704405		552	1583966968	1.29	0.705271		479	1584050532	1.45	0.706909		492	1584657530	3.16	0.706519		461	1585350587	2.33	0.706685		429	1620257642	2.13	0.705879		423	1620256819	1.85	0.706253		428	1620256008	1.87	0.705965
					446	1670910225	1.19603	0.704423		553	1583966968	1.33	0.705323		480	1584050532	1.49	0.706554		493	1584657530	3.18	0.706466		462	1585350587	2.34	0.706758		430	1620257643	2.11	0.705858		424	1620256819	1.76	0.70615		429	1620256008	1.83	0.705875
					447	1670910225	1.18658	0.704249		554	1583966968	1.38	0.705294		481	1584050532	1.5	0.706557		494	1584657530	3.24	0.706286		463	1585350587	2.37	0.706778		431	1620257643	2.13	0.70582		425	1620256819	1.78	0.706121		430	1620256009	1.83	0.705799
					448	1670910225	1.11392	0.704595		555	1583966969	1.39	0.705189		482	1584050532	1.51	0.706532		495	1584657531	3.22	0.706234		464	1585350588	2.39	0.706791		432	1620257643	2.18	0.706028		426	1620256820	1.75	0.70604		431	1620256009	1.9	0.705887
					449	1670910226	1.1506	0.705229		556	1583966969	1.41	0.705509		483	1584050533	1.52	0.706563		496	1584657531	3.3	0.706357		465	1585350588	2.36	0.706646		433	1620257643	2.2	0.706068		427	1620256820	1.72	0.705956		432	1620256009	1.91	0.705747
					450	1670910226	1.17133	0.705656		557	1583966969	1.42	0.705678		484	1584050533	1.53	0.706776		497	1584657531	3.33	0.706388		466	1585350588	2.37	0.70635		434	1620257644	2.13	0.706106		428	1620256820	1.7	0.705895		433	1620256009	1.89	0.705928
					451	1670910226	1.15305	0.705309		558	1583966969	1.44	0.705852		485	1584050533	1.51	0.706693		498	1584657532	3.21	0.706375		467	1585350588	2.37	0.706336		435	1620257644	2.21	0.706348		429	1620256820	1.71	0.706036		434	1620256010	1.89	0.706138
					452	1670910226	1.1582	0.705008		559	1583966970	1.42	0.705804		486	1584050533	1.5	0.706629		499	1584657532	3.32	0.706466		468	1585350589	2.35	0.706332		436	1620257644	2.15	0.706451		430	1620256821	1.69	0.706133		435	1620256010	1.86	0.706327
					453	1670910227	1.14959	0.704903		560	1583966970	1.43	0.705809		487	1584050534	1.53	0.706338		500	1584657532	3.4	0.706485		469	1585350589	2.29	0.706384		437	1620257644	2.07	0.706483		431	1620256821	1.67	0.706279		436	1620256010	1.84	0.706559
					454	1670910227	1.1465	0.705018		561	1583966970	1.44	0.706019		488	1584050534	1.49	0.706251		501	1584657532	3.25	0.706451		470	1585350589	2.27	0.706526		438	1620257645	2.04	0.706426		432	1620256821	1.67	0.706225		437	1620256010	1.82	0.70649
					455	1670910227	1.20075	0.705144		562	1583966971	1.44	0.706115		489	1584050534	1.51	0.706284		502	1584657533	3.19	0.706481		471	1585350589	2.29	0.706659		439	1620257645	2.03	0.706408		433	1620256821	1.66	0.706122		438	1620256011	1.78	0.706503
					456	1670910227	1.20431	0.705001		563	1583966971	1.41	0.70612		490	1584050534	1.56	0.706143		503	1584657533	3.4	0.706505		472	1585350590	2.29	0.706802		440	1620257645	2	0.706378		434	1620256822	1.59	0.706118		439	1620256011	1.8	0.706591
					457	1670910228	1.17408	0.704747		564	1583966971	1.43	0.706211		491	1584050535	1.57	0.706105		504	1584657533	3.44	0.706495		473	1585350590	2.22	0.706924		441	1620257645	2.03	0.706181		435	1620256822	1.62	0.706028		440	1620256011	1.84	0.706516
					458	1670910228	1.21269	0.704561		565	1583966971	1.42	0.705873		492	1584050535	1.58	0.70615		505	1584657533	3.33	0.706337		474	1585350590	2.17	0.707035		442	1620257646	2.05	0.706008		436	1620256822	1.65	0.705838		441	1620256011	1.83	0.706343
					459	1670910228	1.19227	0.704461		566	1583966972	1.43	0.705928		493	1584050535	1.55	0.706319		506	1584657534	3.37	0.706188		475	1585350590	2.11	0.707115		443	1620257646	2.04	0.705836		437	1620256822	1.68	0.705693		442	1620256012	1.83	0.706152
					460	1670910229	1.20292	0.704615		567	1583966972	1.43	0.706229		494	1584050536	1.48	0.706298		507	1584657534	3.46	0.706183		476	1585350591	2.07	0.707044		444	1620257646	2.03	0.705736		438	1620256823	1.63	0.705765		443	1620256012	1.82	0.70605
					461	1670910229	1.27302	0.704664		568	1583966972	1.43	0.706402		495	1584050536	1.46	0.706337		508	1584657534	3.24	0.706191		477	1585350591	2.01	0.706901		445	1620257647	2.05	0.705846		439	1620256823	1.6	0.705879		444	1620256012	1.85	0.706115
					462	1670910229	1.34879	0.704785		569	1583966972	1.39	0.706386		496	1584050536	1.48	0.706425		509	1584657534	3.28	0.706316		478	1585350591	1.99	0.706566		446	1620257647	2.04	0.705995		440	1620256823	1.62	0.705988		445	1620256013	1.9	0.706106
					463	1670910229	1.33965	0.704829		570	1583966973	1.39	0.706392		497	1584050536	1.5	0.706315		510	1584657535	3.41	0.706331		479	1585350592	2.01	0.706213		447	1620257647	2.03	0.706278		441	1620256823	1.66	0.706129		446	1620256013	1.89	0.706087
					464	1670910230	1.3042	0.704825		571	1583966973	1.38	0.706196		498	1584050537	1.5	0.706287		511	1584657535	3.38	0.706326		480	1585350592	2.04	0.706005		448	1620257647	1.98	0.706466		442	1620256824	1.67	0.706366		447	1620256013	1.89	0.706055
					465	1670910230	1.30909	0.704972		572	1583966973	1.35	0.706182		499	1584050537	1.5	0.706243		512	1584657535	3.35	0.706354		481	1585350592	2.05	0.706015		449	1620257648	2	0.706414		443	1620256824	1.62	0.706287		448	1620256013	1.84	0.705952
					466	1670910230	1.27033	0.70514		573	1583966973	1.33	0.706325		500	1584050537	1.51	0.706337		513	1584657536	3.51	0.706159		482	1585350592	2.02	0.706112		450	1620257648	1.92	0.706361		444	1620256824	1.62	0.70582		449	1620256014	1.75	0.705791
					467	1670910230	1.33021	0.705493		574	1583966974	1.33	0.70624		501	1584050537	1.49	0.706245		514	1584657536	3.28	0.706076		483	1585350593	2.03	0.70607		451	1620257648	1.89	0.706167		445	1620256825	1.64	0.705828		450	1620256014	1.78	0.705939
					468	1670910231	1.33606	0.705521		575	1583966974	1.34	0.706205		502	1584050538	1.51	0.705964		515	1584657536	3.25	0.706172		484	1585350593	2.03	0.706236		452	1620257648	1.88	0.706216		446	1620256825	1.63	0.706094		451	1620256014	1.82	0.706016
					469	1670910231	1.32651	0.705314		576	1583966974	1.32	0.705984		503	1584050538	1.59	0.705884		516	1584657536	3.39	0.706161		485	1585350593	1.98	0.706346		453	1620257649	1.82	0.706047		447	1620256825	1.6	0.706064		452	1620256014	1.88	0.705892
					470	1670910231	1.30593	0.705152		577	1583966975	1.31	0.70583		504	1584050538	1.58	0.706161		517	1584657537	3.45	0.706013		486	1585350593	1.93	0.706584		454	1620257649	1.84	0.705831		448	1620256825	1.66	0.705923		453	1620256015	1.9	0.705824
					471	1670910231	1.31805	0.705141		578	1583966975	1.29	0.705905		505	1584050538	1.56	0.70637		518	1584657537	3.43	0.705995		487	1585350594	1.89	0.706823		455	1620257649	1.87	0.705725		449	1620256826	1.67	0.705944		454	1620256015	1.9	0.705807
					472	1670910232	1.2868	0.70498		579	1583966975	1.3	0.705924		506	1584050539	1.58	0.706615		519	1584657537	3.46	0.706094		488	1585350594	1.83	0.70693		456	1620257649	1.9	0.705607		450	1620256826	1.57	0.706144		455	1620256015	1.9	0.705904
					473	1670910232	1.28939	0.704802		580	1583966975	1.3	0.705684		507	1584050539	1.66	0.706854		520	1584657537	3.54	0.70609		489	1585350594	1.85	0.706992		457	1620257650	1.87	0.70591		451	1620256826	1.6	0.706329		456	1620256015	1.94	0.705944
					474	1670910232	1.29339	0.704772		581	1583966976	1.31	0.705601		508	1584050539	1.67	0.707072		521	1584657538	3.52	0.706326		490	1585350594	1.85	0.706865		458	1620257650	1.85	0.705953		452	1620256826	1.68	0.706298		457	1620256016	1.97	0.705869
					475	1670910233	1.32403	0.704685		582	1583966976	1.3	0.705543		509	1584050540	1.64	0.707063		522	1584657538	3.52	0.706488		491	1585350595	1.85	0.70657		459	1620257650	1.83	0.70601		453	1620256827	1.67	0.706258		458	1620256016	1.95	0.705765
					476	1670910233	1.34902	0.704588		583	1583966976	1.28	0.705733		510	1584050540	1.54	0.707156		523	1584657538	3.52	0.706589		492	1585350595	1.85	0.706259		460	1620257651	1.82	0.705996		454	1620256827	1.62	0.706381		459	1620256016	1.9	0.70579
					477	1670910233	1.36348	0.704488		584	1583966976	1.28	0.705996		511	1584050540	1.52	0.707412		524	1584657538	3.51	0.706751		493	1585350595	1.83	0.706288		461	1620257651	1.84	0.70593		455	1620256827	1.6	0.706135		460	1620256017	1.94	0.705695
					478	1670910233	1.37008	0.704718		585	1583966977	1.31	0.706312		512	1584050540	1.52	0.707446		525	1584657539	3.42	0.706746		494	1585350596	1.81	0.706129		462	1620257651	1.85	0.705776		456	1620256827	1.59	0.705889		461	1620256017	1.98	0.705579
					479	1670910234	1.36021	0.705024		586	1583966977	1.31	0.706255		513	1584050541	1.5	0.706997		526	1584657539	3.36	0.706756		495	1585350596	1.85	0.705916		463	1620257651	1.88	0.70569		457	1620256828	1.55	0.705996		462	1620256017	1.97	0.705713
					480	1670910234	1.28427	0.705082		587	1583966977	1.28	0.706321		514	1584050541	1.49	0.706591		527	1584657539	3.37	0.706865		496	1585350596	1.91	0.706017		464	1620257652	1.94	0.705873		458	1620256828	1.6	0.706232		463	1620256017	1.99	0.705675
					481	1670910234	1.30479	0.705259		588	1583966977	1.26	0.706344		515	1584050541	1.43	0.706459		528	1584657539	3.22	0.706795		497	1585350596	1.89	0.706261		465	1620257652	1.95	0.705742		459	1620256828	1.5	0.706304		464	1620256018	2.01	0.70569
					482	1670910234	1.26028	0.705295		589	1583966978	1.26	0.706325		516	1584050541	1.42	0.706556		529	1584657540	3.16	0.706654		498	1585350597	1.83	0.706387		466	1620257652	1.97	0.705777		460	1620256829	1.49	0.706242		465	1620256018	2	0.705827
					483	1670910235	1.3355	0.705475		590	1583966978	1.3	0.706041		517	1584050542	1.47	0.706572		530	1584657540	3.29	0.706592		499	1585350597	1.79	0.706436		467	1620257652	1.96	0.706054		461	1620256829	1.54	0.706096		466	1620256018	1.94	0.705839
					484	1670910235	1.40608	0.705169		591	1583966978	1.26	0.706035		518	1584050542	1.48	0.706519		531	1584657540	3.19	0.706629		500	1585350597	1.82	0.706545		468	1620257653	1.96	0.705973		462	1620256829	1.46	0.706251		467	1620256018	1.89	0.70588
					485	1670910235	1.37927	0.705143		592	1583966979	1.22	0.706168		519	1584050542	1.46	0.706471		532	1584657541	3.01	0.706451		501	1585350597	1.86	0.706705		469	1620257653	1.96	0.706019		463	1620256829	1.4	0.706431		468	1620256019	1.9	0.705758
					486	1670910235	1.30987	0.705077		593	1583966979	1.24	0.706161		520	1584050542	1.46	0.706498		533	1584657541	3.13	0.706209		502	1585350598	1.88	0.706695		470	1620257653	2.01	0.705881		464	1620256830	1.41	0.706396		469	1620256019	1.94	0.705531
					487	1670910236	1.32689	0.704938		594	1583966979	1.26	0.706141		521	1584050543	1.46	0.706718		534	1584657541	3.23	0.70625		503	1585350598	1.88	0.706684		471	1620257653	1.99	0.705854		465	1620256830	1.43	0.706516		470	1620256019	1.98	0.705464
					488	1670910236	1.32556	0.704917		595	1583966979	1.27	0.706502		522	1584050543	1.44	0.706894		535	1584657541	3.12	0.70629		504	1585350598	1.86	0.706714		472	1620257654	1.95	0.705646		466	1620256830	1.45	0.706327		471	1620256019	2.01	0.705587
					489	1670910236	1.29944	0.704544		596	1583966980	1.27	0.706477		523	1584050543	1.42	0.707206		536	1584657542	3.11	0.706354		505	1585350598	1.86	0.707029		473	1620257654	1.97	0.705588		467	1620256830	1.42	0.706037		472	1620256020	2	0.705604
					490	1670910236	1.32643	0.704428		597	1583966980	1.27	0.706423		524	1584050544	1.4	0.707285		537	1584657542	3.16	0.70641		506	1585350599	1.87	0.706829		474	1620257654	1.96	0.705469		468	1620256831	1.43	0.705766		473	1620256020	2.03	0.705686
					491	1670910237	1.37787	0.70433		598	1583966980	1.27	0.706502		525	1584050544	1.37	0.707021		538	1584657542	3.21	0.706409		507	1585350599	1.89	0.706644		475	1620257654	1.98	0.7056		469	1620256831	1.45	0.705662		474	1620256020	2.02	0.705802
					492	1670910237	1.35636	0.704467		599	1583966980	1.3	0.706542		526	1584050544	1.32	0.706839		539	1584657542	3.09	0.706412		508	1585350599	1.85	0.706599		476	1620257655	1.97	0.705715		470	1620256831	1.46	0.705748		475	1620256020	1.97	0.705787
					493	1670910237	1.33612	0.704642		600	1583966981	1.3	0.706209		527	1584050544	1.31	0.706968		540	1584657543	3.1	0.706377		509	1585350599	1.81	0.706411		477	1620257655	1.94	0.705701		471	1620256831	1.45	0.705766		476	1620256021	1.94	0.705962
					494	1670910238	1.41718	0.704804		601	1583966981	1.35	0.705729		528	1584050545	1.31	0.706968		541	1584657543	3.16	0.706354		510	1585350600	1.84	0.706109		478	1620257655	1.94	0.705637		472	1620256832	1.51	0.705684		477	1620256021	1.95	0.706155
					495	1670910238	1.41649	0.704916		602	1583966981	1.38	0.705437		529	1584050545	1.29	0.70674		542	1584657543	3.06	0.706407		511	1585350600	1.84	0.705913		479	1620257656	1.94	0.70567		473	1620256832	1.51	0.705841		478	1620256021	2	0.706325
					496	1670910238	1.33136	0.70482		603	1583966981	1.38	0.705668		530	1584050545	1.31	0.706483		543	1584657543	3.15	0.706442		512	1585350600	1.87	0.705862		480	1620257656	1.95	0.705516		474	1620256832	1.55	0.706198		479	1620256022	2.02	0.706601
					497	1670910238	1.28696	0.70517		604	1583966982	1.37	0.705722		531	1584050545	1.32	0.706179		544	1584657544	3.16	0.706349		513	1585350601	1.91	0.705879		481	1620257656	2	0.705634		475	1620256832	1.57	0.706504		480	1620256022	2.03	0.706471
					498	1670910239	1.26982	0.704964		605	1583966982	1.38	0.705726		532	1584050546	1.3	0.706204		545	1584657544	3.12	0.706231		514	1585350601	1.98	0.705897		482	1620257656	2.08	0.705665		476	1620256833	1.58	0.706849		481	1620256022	1.95	0.706373
					499	1670910239	1.29586	0.704898		606	1583966982	1.38	0.705816		533	1584050546	1.31	0.706255		546	1584657544	3.2	0.706311		515	1585350601	1.98	0.706219		483	1620257657	2.09	0.705531		477	1620256833	1.56	0.706737		482	1620256022	1.94	0.706456
					500	1670910239	1.29131	0.704847		607	1583966982	1.37	0.706094		534	1584050546	1.32	0.705972		547	1584657545	3.27	0.706353		516	1585350601	1.91	0.706597		484	1620257657	2.02	0.705389		478	1620256833	1.51	0.706318		483	1620256023	1.94	0.706493
					501	1670910239	1.27025	0.704676		608	1583966983	1.38	0.705976		535	1584050546	1.31	0.706218		548	1584657545	3.18	0.706299		517	1585350602	1.86	0.706725		485	1620257657	1.99	0.705362		479	1620256834	1.54	0.706338		484	1620256023	1.96	0.706389
					502	1670910240	1.25413	0.704817		609	1583966983	1.37	0.706182		536	1584050547	1.31	0.706467		549	1584657545	3.18	0.706357		518	1585350602	1.88	0.706507		486	1620257657	1.98	0.705469		480	1620256834	1.54	0.706294		485	1620256023	1.93	0.706179
					503	1670910240	1.3089	0.704811		610	1583966983	1.35	0.706427		537	1584050547	1.33	0.706506		550	1584657545	3.15	0.706359		519	1585350602	1.9	0.706509		487	1620257658	1.94	0.705643		481	1620256834	1.5	0.706417		486	1620256023	1.93	0.705957
					504	1670910240	1.31876	0.704924		611	1583966984	1.35	0.70619		538	1584050547	1.34	0.70661		551	1584657546	3.17	0.706238		520	1585350602	1.86	0.70658		488	1620257658	1.92	0.705706		482	1620256834	1.56	0.706448		487	1620256024	1.9	0.705965
					505	1670910240	1.35879	0.70483		612	1583966984	1.37	0.706069		539	1584050547	1.35	0.706695		552	1584657546	3.13	0.706225		521	1585350603	1.84	0.706427		489	1620257658	1.84	0.705729		483	1620256835	1.55	0.706476		488	1620256024	1.95	0.705973
					506	1670910241	1.28747	0.704709		613	1583966984	1.38	0.706028		540	1584050548	1.4	0.706759		553	1584657546	3.29	0.70622		522	1585350603	1.93	0.706223		490	1620257658	1.83	0.705674		484	1620256835	1.42	0.706444		489	1620256024	1.98	0.706217
					507	1670910241	1.31065	0.704686		614	1583966984	1.37	0.706077		541	1584050548	1.37	0.706797		554	1584657546	3.32	0.706416		523	1585350603	1.99	0.706232		491	1620257659	1.81	0.705917		485	1620256835	1.46	0.706805		490	1620256024	1.99	0.706415
					508	1670910241	1.35841	0.704654		615	1583966985	1.38	0.70621		542	1584050548	1.34	0.707062		555	1584657547	3.26	0.706621		524	1585350603	1.9	0.706118		492	1620257659	1.8	0.706		486	1620256835	1.48	0.706911		491	1620256025	1.97	0.706515
					509	1670910242	1.35955	0.704492		616	1583966985	1.42	0.706221		543	1584050549	1.34	0.707112		556	1584657547	3.17	0.70663		525	1585350604	1.91	0.706129		493	1620257659	1.83	0.705998		487	1620256836	1.5	0.706764		492	1620256025	1.97	0.70646
					510	1670910242	1.38426	0.704311		617	1583966985	1.38	0.706288		544	1584050549	1.31	0.707409		557	1584657547	3.24	0.706654		526	1585350604	1.99	0.706342		494	1620257660	1.84	0.705848		488	1620256836	1.55	0.706504		493	1620256025	1.98	0.706504
					511	1670910242	1.38102	0.704634		618	1583966985	1.38	0.706475		545	1584050549	1.28	0.707195		558	1584657547	3.17	0.70668		527	1585350604	2.08	0.706526		495	1620257660	1.8	0.705458		489	1620256836	1.53	0.706187		494	1620256026	2.01	0.706447
					512	1670910242	1.38473	0.704783		619	1583966986	1.4	0.706474		546	1584050549	1.29	0.707067		559	1584657548	2.98	0.706705		528	1585350605	2.09	0.706497		496	1620257660	1.79	0.705509		490	1620256836	1.47	0.705938		495	1620256026	2.04	0.706376
					513	1670910243	1.41125	0.705073		620	1583966986	1.42	0.706523		547	1584050550	1.27	0.707196		560	1584657548	2.98	0.706539		529	1585350605	2.1	0.706281		497	1620257660	1.81	0.70559		491	1620256837	1.48	0.706019		496	1620256026	2.04	0.706148
					514	1670910243	1.40035	0.705227		621	1583966986	1.39	0.706449		548	1584050550	1.27	0.707181		561	1584657548	3.05	0.706297		530	1585350605	2.05	0.70626		498	1620257661	1.82	0.705647		492	1620256837	1.51	0.705876		497	1620256026	2.04	0.706045
					515	1670910243	1.31918	0.704981		622	1583966986	1.38	0.706297		549	1584050550	1.29	0.70693		562	1584657548	3.09	0.706113		531	1585350605	2.07	0.706354		499	1620257661	1.79	0.705784		493	1620256837	1.46	0.706015		498	1620256027	2.08	0.705869
					516	1670910243	1.26646	0.705031		623	1583966987	1.35	0.706204		550	1584050550	1.3	0.706473		563	1584657549	3.28	0.706003		532	1585350606	2.14	0.70644		500	1620257661	1.8	0.705697		494	1620256838	1.45	0.705867		499	1620256027	2.08	0.705775
					517	1670910244	1.27265	0.704906		624	1583966987	1.36	0.70629		551	1584050551	1.3	0.706077		564	1584657549	3.24	0.706014		533	1585350606	2.24	0.706451		501	1620257661	1.76	0.705787		495	1620256838	1.52	0.705652		500	1620256027	2.03	0.705801
					518	1670910244	1.31324	0.704831		625	1583966987	1.36	0.706064		552	1584050551	1.28	0.70581		565	1584657549	3.3	0.706091		534	1585350606	2.22	0.706218		502	1620257662	1.75	0.70597		496	1620256838	1.54	0.705546		501	1620256027	1.98	0.705934
					519	1670910244	1.34922	0.704998		626	1583966988	1.36	0.706041		553	1584050551	1.28	0.705662		566	1584657550	3.37	0.706185		535	1585350606	2.2	0.706304		503	1620257662	1.77	0.705993		497	1620256838	1.48	0.705757		502	1620256028	2.01	0.705977
					520	1670910244	1.43922	0.705004		627	1583966988	1.37	0.705961		554	1584050551	1.26	0.705647		567	1584657550	3.3	0.706268		536	1585350607	2.21	0.706285		504	1620257662	1.72	0.705865		498	1620256839	1.46	0.70599		503	1620256028	2.08	0.706152
					521	1670910245	1.42025	0.704995		628	1583966988	1.39	0.705904		555	1584050552	1.26	0.70576		568	1584657550	3.21	0.706323		537	1585350607	2.24	0.706312		505	1620257662	1.71	0.705619		499	1620256839	1.53	0.705897		504	1620256028	2.12	0.706324
					522	1670910245	1.36485	0.70516		629	1583966988	1.44	0.706012		556	1584050552	1.28	0.706139		569	1584657550	3.13	0.706392		538	1585350607	2.21	0.70627		506	1620257663	1.77	0.705415		500	1620256839	1.51	0.706019		505	1620256028	2.1	0.70637
					523	1670910245	1.33666	0.70541		630	1583966989	1.45	0.706371		557	1584050552	1.3	0.70611		570	1584657551	3.32	0.706346		539	1585350607	2.19	0.706361		507	1620257663	1.77	0.705301		501	1620256839	1.52	0.706357		506	1620256029	2.1	0.706444
					524	1670910245	1.32736	0.705195		631	1583966989	1.44	0.706376		558	1584050553	1.3	0.706275		571	1584657551	3.33	0.706304		540	1585350608	2.19	0.7062		508	1620257663	1.79	0.705347		502	1620256840	1.51	0.706272		507	1620256029	2.14	0.706339
					525	1670910246	1.31046	0.705203		632	1583966989	1.44	0.706471		559	1584050553	1.31	0.706405		572	1584657551	3.35	0.706164		541	1585350608	2.23	0.706112		509	1620257664	1.8	0.705466		503	1620256840	1.51	0.706125		508	1620256029	2.16	0.706042
					526	1670910246	1.30129	0.705304		633	1583966989	1.42	0.706455		560	1584050553	1.33	0.706575		573	1584657551	3.39	0.70587		542	1585350608	2.23	0.706128		510	1620257664	1.77	0.705611		504	1620256840	1.53	0.706211		509	1620256030	2.08	0.705825
					527	1670910246	1.33879	0.705244		634	1583966990	1.42	0.706747		561	1584050553	1.32	0.706627		574	1584657552	3.32	0.706011		543	1585350609	2.19	0.706102		511	1620257664	1.71	0.705894		505	1620256840	1.51	0.706296		510	1620256030	2.03	0.705493
					528	1670910247	1.34221	0.705185		635	1583966990	1.4	0.706636		562	1584050554	1.31	0.706544		575	1584657552	3.24	0.706035		544	1585350609	2.19	0.706168		512	1620257664	1.74	0.705889		506	1620256841	1.54	0.706249		511	1620256030	2.07	0.705406
					529	1670910247	1.39478	0.705297		636	1583966990	1.39	0.706409		563	1584050554	1.33	0.706542		576	1584657552	3.3	0.706089		545	1585350609	2.25	0.706239		513	1620257665	1.78	0.706146		507	1620256841	1.5	0.706048		512	1620256030	2.08	0.705609
					530	1670910247	1.34373	0.705387		637	1583966990	1.39	0.706179		564	1584050554	1.34	0.706491		577	1584657552	3.41	0.706107		546	1585350609	2.31	0.706173		514	1620257665	1.81	0.706394		508	1620256841	1.55	0.705956		513	1620256031	2.05	0.705652
					531	1670910247	1.29415	0.705164		638	1583966991	1.43	0.706232		565	1584050554	1.33	0.706392		578	1584657553	3.39	0.706107		547	1585350610	2.4	0.706383		515	1620257665	1.76	0.706281		509	1620256842	1.47	0.706251		514	1620256031	2.08	0.705764
					532	1670910248	1.34406	0.704954		639	1583966991	1.44	0.706115		566	1584050555	1.34	0.706571		579	1584657553	3.33	0.706193		548	1585350610	2.36	0.706519		516	1620257665	1.75	0.706185		510	1620256842	1.5	0.706591		515	1620256031	2.16	0.706033
					533	1670910248	1.37024	0.70469		640	1583966991	1.42	0.705838		567	1584050555	1.34	0.706884		580	1584657553	3.4	0.706145		549	1585350610	2.32	0.706558		517	1620257666	1.7	0.70608		511	1620256842	1.48	0.706538		516	1620256031	2.13	0.706195
					534	1670910248	1.3571	0.704778		641	1583966991	1.41	0.705619		568	1584050555	1.35	0.707235		581	1584657554	3.32	0.706161		550	1585350610	2.31	0.706657		518	1620257666	1.7	0.706016		512	1620256842	1.49	0.706506		517	1620256032	2.1	0.706212
					535	1670910248	1.34075	0.704852		642	1583966992	1.44	0.705423		569	1584050555	1.35	0.707319		582	1584657554	3.29	0.706192		551	1585350611	2.29	0.706784		519	1620257666	1.68	0.705981		513	1620256843	1.5	0.706348		518	1620256032	2.1	0.706287
					536	1670910249	1.44516	0.704502		643	1583966992	1.44	0.705181		570	1584050556	1.37	0.70722		583	1584657554	3.38	0.706281		552	1585350611	2.31	0.706699		520	1620257666	1.7	0.70592		514	1620256843	1.46	0.706071		519	1620256032	2.12	0.706168
					537	1670910249	1.46523	0.705023		644	1583966992	1.43	0.704986		571	1584050556	1.38	0.707413		584	1584657554	3.46	0.706275		553	1585350611	2.33	0.706594		521	1620257667	1.76	0.706014		515	1620256843	1.55	0.705616		520	1620256032	2.09	0.706131
					538	1670910249	1.43037	0.705241		645	1583966993	1.45	0.705181		572	1584050556	1.37	0.707392		585	1584657555	3.49	0.706168		554	1585350611	2.23	0.706522		522	1620257667	1.77	0.706106		516	1620256843	1.6	0.705594		521	1620256033	2.06	0.706057
					539	1670910249	1.36764	0.705425		646	1583966993	1.49	0.70559		573	1584050556	1.38	0.707128		586	1584657555	3.43	0.706292		555	1585350612	2.27	0.706342		523	1620257667	1.79	0.706016		517	1620256844	1.55	0.705327		522	1620256033	2.06	0.706045
					540	1670910250	1.37841	0.705272		647	1583966993	1.53	0.705657		574	1584050557	1.37	0.706924		587	1584657555	3.5	0.706174		556	1585350612	2.33	0.706351		524	1620257667	1.8	0.705921		518	1620256844	1.56	0.705153		523	1620256033	2.03	0.706136
					541	1670910250	1.38434	0.705472		648	1583966993	1.56	0.706022		575	1584050557	1.34	0.70677		588	1584657555	3.52	0.706232		557	1585350612	2.28	0.706269		525	1620257668	1.82	0.706046		519	1620256844	1.58	0.704951		524	1620256033	2.04	0.706338
					542	1670910250	1.301	0.705416		649	1583966994	1.54	0.706293		576	1584050557	1.33	0.706663		589	1584657556	3.54	0.706051		558	1585350612	2.24	0.706212		526	1620257668	1.83	0.706288		520	1620256844	1.66	0.704968		525	1620256034	2.09	0.706279
					543	1670910251	1.32236	0.705022		650	1583966994	1.51	0.706633		577	1584050558	1.32	0.706411		590	1584657556	3.62	0.706032		559	1585350613	2.21	0.706152		527	1620257668	1.82	0.706243		521	1620256845	1.65	0.705305		526	1620256034	2.05	0.706229
					544	1670910251	1.31807	0.705092		651	1583966994	1.49	0.70654		578	1584050558	1.37	0.706518		591	1584657556	3.52	0.706176		560	1585350613	2.24	0.706318		528	1620257669	1.84	0.706075		522	1620256845	1.65	0.70544		527	1620256034	2.01	0.706273
					545	1670910251	1.3361	0.70508		652	1583966994	1.48	0.706199		579	1584050558	1.39	0.706738		592	1584657556	3.56	0.706152		561	1585350613	2.19	0.706432		529	1620257669	1.83	0.706329		523	1620256845	1.69	0.705474		528	1620256035	2.02	0.706312
					546	1670910251	1.28703	0.705305		653	1583966995	1.51	0.706161		580	1584050558	1.41	0.706648		593	1584657557	3.62	0.70628		562	1585350614	2.13	0.706586		530	1620257669	1.82	0.706301		524	1620256845	1.74	0.705543		529	1620256035	2.04	0.7062
					547	1670910252	1.27339	0.705223		654	1583966995	1.55	0.705931		581	1584050559	1.39	0.706464		594	1584657557	3.8	0.706301		563	1585350614	2.16	0.706535		531	1620257669	1.83	0.706404		525	1620256846	1.69	0.705669		530	1620256035	2.01	0.70611
					548	1670910252	1.31701	0.705135		655	1583966995	1.67	0.705748		582	1584050559	1.4	0.7064		595	1584657557	3.59	0.706307		564	1585350614	2.17	0.706679		532	1620257670	1.83	0.706334		526	1620256846	1.62	0.705821		531	1620256035	1.98	0.705997
					549	1670910252	1.29862	0.705382		656	1583966995	1.7	0.705559		583	1584050559	1.4	0.706734		596	1584657558	3.43	0.70624		565	1585350614	2.14	0.706732		533	1620257670	1.88	0.706365		527	1620256846	1.62	0.70568		532	1620256036	2.04	0.706032
					550	1670910252	1.34028	0.705402		657	1583966996	1.65	0.70583		584	1584050559	1.39	0.706854		597	1584657558	3.59	0.706164		566	1585350615	2.15	0.706895		534	1620257670	1.89	0.706269		528	1620256847	1.69	0.705793		533	1620256036	2.07	0.705912
					551	1670910253	1.34356	0.705282		658	1583966996	1.67	0.706058		585	1584050560	1.39	0.7068		598	1584657558	3.8	0.706267		567	1585350615	2.16	0.70686		535	1620257670	1.91	0.706183		529	1620256847	1.69	0.705784		534	1620256036	2.06	0.70596
					552	1670910253	1.36451	0.705272		659	1583966996	1.65	0.706298		586	1584050560	1.38	0.70694		599	1584657558	3.86	0.706198		568	1585350615	2.13	0.706809		536	1620257671	1.9	0.706288		530	1620256847	1.67	0.705625		535	1620256036	2.08	0.705929
					553	1670910253	1.34083	0.70538		660	1583966997	1.63	0.706389		587	1584050560	1.4	0.706912		600	1584657559	3.79	0.705979		569	1585350615	2.07	0.706563		537	1620257671	1.88	0.706265		531	1620256847	1.63	0.705646		536	1620256037	2.12	0.705925
					554	1670910253	1.32031	0.705327		661	1583966997	1.63	0.706345		588	1584050560	1.37	0.706948		601	1584657559	3.94	0.705786		570	1585350616	2.08	0.706344		538	1620257671	1.85	0.70632		532	1620256848	1.65	0.705858		537	1620256037	2.16	0.705855
					555	1670910254	1.26934	0.705257		662	1583966997	1.66	0.706264		589	1584050561	1.32	0.706802		602	1584657559	3.87	0.705769		571	1585350616	2.1	0.706279		539	1620257671	1.83	0.706061		533	1620256848	1.66	0.705912		538	1620256037	2.14	0.705979
					556	1670910254	1.28346	0.705347		663	1583966997	1.7	0.70609		590	1584050561	1.3	0.706687		603	1584657559	4.03	0.705872		572	1585350616	2.17	0.706336		540	1620257672	1.87	0.705748		534	1620256848	1.67	0.705841		539	1620256037	2.15	0.706166
					557	1670910254	1.26115	0.705204		664	1583966998	1.71	0.705987		591	1584050561	1.32	0.706788		604	1584657560	4.17	0.705832		573	1585350616	2.16	0.706355		541	1620257672	1.9	0.705943		535	1620256848	1.75	0.705981		540	1620256038	2.14	0.706427
					558	1670910255	1.2535	0.705138		665	1583966998	1.7	0.706114		592	1584050562	1.34	0.706432		605	1584657560	4.22	0.705788		574	1585350617	2.13	0.706426		542	1620257672	1.94	0.705543		536	1620256849	1.67	0.706091		541	1620256038	2.17	0.706303
					559	1670910255	1.29493	0.704955		666	1583966998	1.71	0.705899		593	1584050562	1.35	0.706197		606	1584657560	4.18	0.705769		575	1585350617	2.11	0.706444		543	1620257673	2.02	0.705477		537	1620256849	1.6	0.706139		542	1620256038	2.17	0.706328
					560	1670910255	1.21517	0.704845		667	1583966998	1.71	0.705927		594	1584050562	1.38	0.706388		607	1584657560	4.29	0.705803		576	1585350617	2.15	0.706397		544	1620257673	2.01	0.705385		538	1620256849	1.6	0.706117		543	1620256039	2.11	0.706361
					561	1670910255	1.16411	0.704869		668	1583966999	1.71	0.706142		595	1584050562	1.38	0.706433		608	1584657561	4.34	0.705896		577	1585350618	2.16	0.706463		545	1620257673	2.03	0.705325		539	1620256849	1.6	0.706051		544	1620256039	2.12	0.706402
					562	1670910256	1.15765	0.705053		669	1583966999	1.74	0.706578		596	1584050563	1.34	0.706572		609	1584657561	4.35	0.706064		578	1585350618	2.12	0.706631		546	1620257673	2.02	0.705565		540	1620256850	1.58	0.70621		545	1620256039	2.17	0.706447
					563	1670910256	1.21102	0.704684		670	1583966999	1.73	0.706829		597	1584050563	1.36	0.70667		610	1584657561	4.42	0.706366		579	1585350618	2.19	0.70665		547	1620257674	2.08	0.705836		541	1620256850	1.6	0.70625		546	1620256039	2.19	0.706545
					564	1670910256	1.33092	0.704974		671	1583966999	1.73	0.706882		598	1584050563	1.4	0.706858		611	1584657561	4.46	0.706466		580	1585350618	2.25	0.706568		548	1620257674	2	0.706033		542	1620256850	1.59	0.706104		547	1620256040	2.17	0.706489
					565	1670910256	1.34278	0.705191		672	1583967000	1.76	0.706941		599	1584050563	1.37	0.706922		612	1584657562	4.45	0.706546		581	1585350619	2.26	0.70652		549	1620257674	1.96	0.706163		543	1620256851	1.55	0.70625		548	1620256040	2.17	0.70629
					566	1670910257	1.28179	0.70521		673	1583967000	1.76	0.707039		600	1584050564	1.34	0.706932		613	1584657562	4.49	0.706593		582	1585350619	2.25	0.706674		550	1620257674	1.98	0.706201		544	1620256851	1.48	0.706439		549	1620256040	2.21	0.706207
					567	1670910257	1.32067	0.705251		674	1583967000	1.73	0.70701		601	1584050564	1.33	0.706692		614	1584657562	4.55	0.70666		583	1585350619	2.17	0.706858		551	1620257675	1.95	0.706095		545	1620256851	1.42	0.70618		550	1620256040	2.2	0.706231
					568	1670910257	1.37191	0.705232		675	1583967001	1.71	0.706906		602	1584050564	1.33	0.706442		615	1584657563	4.29	0.706709		584	1585350619	2.1	0.706996		552	1620257675	1.95	0.706031		546	1620256851	1.39	0.706205		551	1620256041	2.21	0.706159
					569	1670910257	1.2829	0.705113		676	1583967001	1.7	0.706769		603	1584050564	1.33	0.706733		616	1584657563	4.32	0.706776		585	1585350620	2.06	0.707123		553	1620257675	1.89	0.706099		547	1620256852	1.39	0.706342		552	1620256041	2.23	0.706146
					570	1670910258	1.216	0.70497		677	1583967001	1.66	0.706675		604	1584050565	1.35	0.706864		617	1584657563	4.42	0.706717		586	1585350620	1.98	0.707121		554	1620257675	1.81	0.70594		548	1620256852	1.41	0.706404		553	1620256041	2.26	0.705876
					571	1670910258	1.28302	0.704678		678	1583967001	1.63	0.706406		605	1584050565	1.36	0.70688		618	1584657563	4.51	0.706632		587	1585350620	1.98	0.707013		555	1620257676	1.83	0.706006		549	1620256852	1.5	0.706303		554	1620256041	2.32	0.705881
					572	1670910258	1.30204	0.704714		679	1583967002	1.63	0.706118		606	1584050565	1.33	0.706998		619	1584657564	4.36	0.706489		588	1585350620	1.91	0.706776		556	1620257676	1.84	0.706013		550	1620256852	1.55	0.706197		555	1620256042	2.36	0.705848
					573	1670910258	1.332	0.704788		680	1583967002	1.7	0.706154		607	1584050566	1.32	0.706764		620	1584657564	4.4	0.706362		589	1585350621	2	0.706727		557	1620257676	1.85	0.705864		551	1620256853	1.59	0.70629		556	1620256042	2.38	0.705904
					574	1670910259	1.39189	0.704794		681	1583967002	1.7	0.70602		608	1584050566	1.3	0.706775		621	1584657564	4.42	0.706348		590	1585350621	2.06	0.706639		558	1620257676	1.8	0.705962		552	1620256853	1.65	0.706508		557	1620256042	2.37	0.705944
					575	1670910259	1.43051	0.704773		682	1583967002	1.66	0.705853		609	1584050566	1.3	0.706865		622	1584657564	4.32	0.706417		591	1585350621	2.05	0.706549		559	1620257677	1.81	0.705927		553	1620256853	1.65	0.706474		558	1620256042	2.38	0.705901
					576	1670910259	1.34575	0.704931		683	1583967003	1.62	0.705756		610	1584050566	1.31	0.706887		623	1584657565	4.34	0.706388		592	1585350621	2.07	0.706262		560	1620257677	1.81	0.705888		554	1620256853	1.63	0.706348		559	1620256043	2.4	0.705929
					577	1670910260	1.28867	0.705119		684	1583967003	1.62	0.705831		611	1584050567	1.32	0.707098		624	1584657565	4.26	0.706446		593	1585350622	2.08	0.706133		561	1620257677	1.81	0.70598		555	1620256854	1.59	0.706297		560	1620256043	2.37	0.70572
					578	1670910260	1.25767	0.705052		685	1583967003	1.65	0.706022		612	1584050567	1.32	0.706976		625	1584657565	4.14	0.706346		594	1585350622	2.04	0.706213		562	1620257678	1.81	0.706058		556	1620256854	1.53	0.706133		561	1620256043	2.38	0.705816
					579	1670910260	1.29684	0.705099		686	1583967003	1.63	0.706045		613	1584050567	1.31	0.706805		626	1584657565	4.12	0.706398		595	1585350622	2	0.706253		563	1620257678	1.79	0.706271		557	1620256854	1.55	0.705712		562	1620256044	2.38	0.705825
					580	1670910260	1.2996	0.704888		687	1583967004	1.58	0.705986		614	1584050567	1.31	0.706633		627	1584657566	4.07	0.706327		596	1585350623	1.96	0.706374		564	1620257678	1.75	0.706416		558	1620256854	1.65	0.705682		563	1620256044	2.36	0.705727
					581	1670910261	1.32111	0.704841		688	1583967004	1.54	0.706029		615	1584050568	1.3	0.706966		628	1584657566	4.08	0.706413		597	1585350623	2.01	0.706264		565	1620257678	1.79	0.706603		559	1620256855	1.69	0.705762		564	1620256044	2.38	0.705788
					582	1670910261	1.28828	0.704917		689	1583967004	1.55	0.706242		616	1584050568	1.29	0.70707		629	1584657566	4.04	0.70641		598	1585350623	2.05	0.70616		566	1620257679	1.77	0.706724		560	1620256855	1.66	0.705411		565	1620256044	2.44	0.705713
					583	1670910261	1.27312	0.704819		690	1583967004	1.49	0.706192		617	1584050568	1.31	0.70726		630	1584657567	4.03	0.706348		599	1585350623	2.1	0.706086		567	1620257679	1.75	0.706961		561	1620256855	1.68	0.705068		566	1620256045	2.43	0.705947
					584	1670910261	1.29831	0.704816		691	1583967005	1.47	0.705978		618	1584050568	1.34	0.707217		631	1584657567	4	0.706428		600	1585350624	2.14	0.706029		568	1620257679	1.73	0.706913		562	1620256856	1.68	0.705273		567	1620256045	2.4	0.706149
					585	1670910262	1.29737	0.704937		692	1583967005	1.51	0.7059		619	1584050569	1.36	0.707001		632	1584657567	3.91	0.706528		601	1585350624	2.17	0.706159		569	1620257679	1.76	0.706653		563	1620256856	1.59	0.705326		568	1620256045	2.38	0.706269
					586	1670910262	1.25292	0.705414		693	1583967005	1.54	0.705878		620	1584050569	1.37	0.706774		633	1584657567	3.87	0.706461		602	1585350624	2.2	0.706263		570	1620257680	1.73	0.706271		564	1620256856	1.68	0.705614		569	1620256045	2.4	0.706403
					587	1670910262	1.28687	0.705944		694	1583967006	1.53	0.70586		621	1584050569	1.34	0.706755		634	1584657568	3.87	0.706487		603	1585350624	2.14	0.706337		571	1620257680	1.74	0.705802		565	1620256856	1.89	0.705876		570	1620256046	2.36	0.706411
					588	1670910262	1.29585	0.705739		695	1583967006	1.55	0.705865		622	1584050569	1.32	0.706658		635	1584657568	3.76	0.706416		604	1585350625	2.16	0.706396		572	1620257680	1.71	0.705337		566	1620256857	1.84	0.706		571	1620256046	2.37	0.706543
					589	1670910263	1.21954	0.705719		696	1583967006	1.59	0.70568		623	1584050570	1.33	0.706582		636	1584657568	3.7	0.706365		605	1585350625	2.16	0.706473		573	1620257680	1.71	0.70514		567	1620256857	1.68	0.705965		572	1620256046	2.41	0.706555
					590	1670910263	1.1789	0.705577		697	1583967006	1.6	0.705878		624	1584050570	1.37	0.706291		637	1584657568	3.69	0.706357		606	1585350625	2.11	0.706499		574	1620257681	1.76	0.705165		568	1620256857	1.56	0.706056		573	1620256046	2.37	0.706531
					591	1670910263	1.16354	0.705339		698	1583967007	1.57	0.706033		625	1584050570	1.41	0.706235		638	1584657569	3.67	0.706448		607	1585350625	2.08	0.70655		575	1620257681	1.79	0.705152		569	1620256857	1.53	0.706046		574	1620256047	2.35	0.706262
					592	1670910264	1.17388	0.704926		699	1583967007	1.58	0.706127		626	1584050571	1.4	0.706184		639	1584657569	3.57	0.706469		608	1585350626	2.08	0.706751		576	1620257681	1.81	0.705195		570	1620256858	1.57	0.706124		575	1620256047	2.39	0.706063
					593	1670910264	1.20882	0.70449		700	1583967007	1.59	0.70614		627	1584050571	1.39	0.706228		640	1584657569	3.6	0.706466		609	1585350626	2.12	0.706742		577	1620257682	1.81	0.705302		571	1620256858	1.58	0.706204		576	1620256047	2.38	0.706004
					594	1670910264	1.17615	0.704427		701	1583967007	1.62	0.70629		628	1584050571	1.39	0.706475		641	1584657569	3.63	0.70649		610	1585350626	2.17	0.706714		578	1620257682	1.78	0.705661		572	1620256858	1.61	0.705883		577	1620256048	2.3	0.705908
					595	1670910264	1.22069	0.703963		702	1583967008	1.59	0.706249		629	1584050571	1.38	0.706732		642	1584657570	3.51	0.706545		611	1585350627	2.16	0.706814		579	1620257682	1.79	0.706001		573	1620256858	1.65	0.705888		578	1620256048	2.3	0.706025
					596	1670910265	1.24556	0.703813		703	1583967008	1.59	0.706293		630	1584050572	1.39	0.706724		643	1584657570	3.46	0.706658		612	1585350627	2.15	0.706843		580	1620257682	1.79	0.706005		574	1620256859	1.65	0.70601		579	1620256048	2.35	0.70618
					597	1670910265	1.24603	0.703889		704	1583967008	1.61	0.706171		631	1584050572	1.41	0.706569		644	1584657570	3.54	0.706643		613	1585350627	2.11	0.706907		581	1620257683	1.79	0.706068		575	1620256859	1.67	0.705976		580	1620256048	2.26	0.706322
					598	1670910265	1.23388	0.704179		705	1583967008	1.63	0.706375		632	1584050572	1.42	0.706315		645	1584657570	3.53	0.706625		614	1585350627	2.02	0.706968		582	1620257683	1.82	0.705942		576	1620256859	1.66	0.706131		581	1620256049	2.3	0.706293
					599	1670910265	1.16067	0.704741		706	1583967009	1.63	0.706296		633	1584050572	1.38	0.706321		646	1584657571	3.46	0.706614		615	1585350628	1.98	0.706933		583	1620257683	1.8	0.705797		577	1620256860	1.69	0.706168		582	1620256049	2.37	0.70632
					600	1670910266	1.11947	0.704775		707	1583967009	1.62	0.706226		634	1584050573	1.38	0.706267		647	1584657571	3.43	0.706415		616	1585350628	1.92	0.706844		584	1620257683	1.82	0.705697		578	1620256860	1.76	0.706066		583	1620256049	2.38	0.706278
					601	1670910266	1.143	0.704877		708	1583967009	1.6	0.706098		635	1584050573	1.4	0.706381		648	1584657571	3.44	0.706535		617	1585350628	1.92	0.706673		585	1620257684	1.82	0.705733		579	1620256860	1.72	0.70605		584	1620256049	2.33	0.706321
					602	1670910266	1.17307	0.705035		709	1583967010	1.63	0.706185		636	1584050573	1.38	0.706562		649	1584657572	3.36	0.706693		618	1585350628	2.02	0.706523		586	1620257684	1.84	0.705607		580	1620256860	1.69	0.706045		585	1620256050	2.33	0.706079
					603	1670910266	1.14875	0.70499		710	1583967010	1.63	0.706456		637	1584050573	1.36	0.706679		650	1584657572	3.27	0.706692		619	1585350629	2	0.706555		587	1620257684	1.85	0.705449		581	1620256861	1.73	0.706067		586	1620256050	2.39	0.705911
					604	1670910267	1.11073	0.704849		711	1583967010	1.59	0.706575		638	1584050574	1.35	0.706529		651	1584657572	3.39	0.706674		620	1585350629	1.99	0.706634		588	1620257684	1.85	0.705349		582	1620256861	1.8	0.705872		587	1620256050	2.42	0.705785
					605	1670910267	1.08671	0.704739		712	1583967010	1.56	0.706474		639	1584050574	1.33	0.706257		652	1584657572	3.45	0.706725		621	1585350629	2.09	0.706625		589	1620257685	1.92	0.705323		583	1620256861	1.9	0.705928		588	1620256050	2.43	0.705586
					606	1670910267	1.08896	0.704703		713	1583967011	1.59	0.70658		640	1584050574	1.34	0.706311		653	1584657573	3.16	0.706643		622	1585350629	2.07	0.706585		590	1620257685	1.95	0.705503		584	1620256861	1.92	0.705981		589	1620256051	2.41	0.705669
					607	1670910268	1.0844	0.70456		714	1583967011	1.61	0.706746		641	1584050575	1.36	0.706395		654	1584657573	3.18	0.7065		623	1585350630	2.09	0.706635		591	1620257685	1.97	0.705376		585	1620256862	1.95	0.705895		590	1620256051	2.39	0.705851
					608	1670910268	1.1271	0.704404		715	1583967011	1.59	0.706638		642	1584050575	1.41	0.706309		655	1584657573	3.33	0.706374		624	1585350630	2.04	0.706521		592	1620257686	1.96	0.705275		586	1620256862	1.81	0.705843		591	1620256051	2.36	0.706097
					609	1670910268	1.11452	0.704484		716	1583967011	1.6	0.706573		643	1584050575	1.41	0.706301		656	1584657573	3.2	0.706276		625	1585350630	2.04	0.706427		593	1620257686	2.02	0.70538		587	1620256862	1.82	0.705963		592	1620256052	2.4	0.706227
					610	1670910268	1.06014	0.7047		717	1583967012	1.58	0.706454		644	1584050575	1.4	0.706259		657	1584657574	3.14	0.706214		626	1585350630	2.18	0.706504		594	1620257686	2.09	0.70531		588	1620256862	1.89	0.70586		593	1620256052	2.38	0.706064
					611	1670910269	1.03803	0.705011		718	1583967012	1.58	0.706367		645	1584050576	1.4	0.706543		658	1584657574	3.18	0.706102		627	1585350631	2.22	0.706572		595	1620257686	2.15	0.705411		589	1620256863	1.91	0.705983		594	1620256052	2.37	0.706019
					612	1670910269	1.03492	0.705073		719	1583967012	1.62	0.706109		646	1584050576	1.44	0.706694		659	1584657574	3.22	0.705884		628	1585350631	2.16	0.706619		596	1620257687	2.17	0.705539		590	1620256863	1.9	0.705949		595	1620256052	2.38	0.70591
					613	1670910269	1.06154	0.705118		720	1583967012	1.6	0.706024		647	1584050576	1.45	0.706992		660	1584657574	3.2	0.706061		629	1585350631	2.14	0.70677		597	1620257687	2.13	0.705597		591	1620256863	1.86	0.705749		596	1620256053	2.42	0.70595
					614	1670910269	1.04446	0.705173		721	1583967013	1.6	0.705977		648	1584050576	1.43	0.707152		661	1584657575	3.16	0.705996		630	1585350632	2.12	0.706738		598	1620257687	2.14	0.705726		592	1620256864	1.82	0.705567		597	1620256053	2.43	0.705884
					615	1670910270	1.04513	0.704955		722	1583967013	1.65	0.706129		649	1584050577	1.41	0.707206		662	1584657575	3.19	0.705893		631	1585350632	2.13	0.706556		599	1620257687	2.22	0.70591		593	1620256864	1.83	0.705531		598	1620256053	2.47	0.705827
					616	1670910270	1.04271	0.704615		723	1583967013	1.65	0.706152		650	1584050577	1.38	0.706948		663	1584657575	3.08	0.705993		632	1585350632	2.13	0.706569		600	1620257688	2.25	0.70602		594	1620256864	1.79	0.705233		599	1620256053	2.55	0.705662
					617	1670910270	1.04344	0.704193		724	1583967013	1.66	0.706165		651	1584050577	1.41	0.706817		664	1584657576	3.2	0.706298		633	1585350632	2.09	0.706521		601	1620257688	2.23	0.706123		595	1620256864	1.97	0.705213		600	1620256054	2.54	0.705521
					618	1670910270	1.07048	0.704		725	1583967014	1.65	0.706175		652	1584050577	1.42	0.706642		665	1584657576	3.2	0.706195		634	1585350633	2.12	0.706376		602	1620257688	2.27	0.70618		596	1620256865	2.09	0.705149		601	1620256054	2.51	0.705727
					619	1670910271	1.10548	0.703754		726	1583967014	1.67	0.706059		653	1584050578	1.42	0.706601		666	1584657576	3.25	0.706007		635	1585350633	2.13	0.706169		603	1620257688	2.3	0.706171		597	1620256865	2.05	0.705202		602	1620256054	2.52	0.70599
					620	1670910271	1.12291	0.70341		727	1583967014	1.69	0.705682		654	1584050578	1.49	0.706102		667	1584657576	3.26	0.706039		636	1585350633	2.13	0.706067		604	1620257689	2.25	0.706157		598	1620256865	2.05	0.705294		603	1620256054	2.52	0.706047
					621	1670910271	1.12597	0.703781		728	1583967015	1.68	0.705685		655	1584050578	1.49	0.706182		668	1584657577	3.26	0.706232		637	1585350633	2.1	0.706093		605	1620257689	2.27	0.706127		599	1620256865	2.11	0.705595		604	1620256055	2.44	0.706044
					622	1670910271	1.12512	0.704025		729	1583967015	1.72	0.705611		656	1584050579	1.44	0.706385		669	1584657577	3.16	0.706297		638	1585350634	2.1	0.706282		606	1620257689	2.27	0.706011		600	1620256866	2.11	0.70573		605	1620256055	2.39	0.70589
					623	1670910272	1.11324	0.704142		730	1583967015	1.73	0.705413		657	1584050579	1.43	0.706483		670	1584657577	3.2	0.706511		639	1585350634	2.16	0.706461		607	1620257689	2.26	0.705715		601	1620256866	2.1	0.705746		606	1620256055	2.39	0.705852
					624	1670910272	1.09006	0.704363		731	1583967015	1.74	0.705316		658	1584050579	1.44	0.706541		671	1584657577	3.33	0.706599		640	1585350634	2.16	0.706549		608	1620257690	2.24	0.705672		602	1620256866	2.04	0.705791		607	1620256055	2.4	0.706067
					625	1670910272	1.08068	0.704721		732	1583967016	1.74	0.705385		659	1584050579	1.41	0.706606		672	1584657578	3.21	0.706732		641	1585350634	2.12	0.706604		609	1620257690	2.27	0.705822		603	1620256866	2.07	0.705858		608	1620256056	2.42	0.706219
					626	1670910273	1.07931	0.704677		733	1583967016	1.73	0.705664		660	1584050580	1.37	0.706652		673	1584657578	3.05	0.706717		642	1585350635	2.16	0.70654		610	1620257690	2.29	0.706082		604	1620256867	1.96	0.706156		609	1620256056	2.43	0.706277
					627	1670910273	1.08083	0.704708		734	1583967016	1.74	0.705794		661	1584050580	1.38	0.706687		674	1584657578	3.16	0.706794		643	1585350635	2.19	0.706343		611	1620257691	2.28	0.706123		605	1620256867	1.97	0.706143		610	1620256056	2.42	0.706222
					628	1670910273	1.10144	0.704567		735	1583967016	1.78	0.70588		662	1584050580	1.38	0.706658		675	1584657578	3.13	0.70673		644	1585350635	2.17	0.706415		612	1620257691	2.3	0.706146		606	1620256867	1.97	0.706148		611	1620256057	2.45	0.706137
					629	1670910273	1.08973	0.704695		736	1583967017	1.84	0.706067		663	1584050580	1.37	0.706546		676	1584657579	2.96	0.70674		645	1585350636	2.18	0.706346		613	1620257691	2.26	0.706		607	1620256867	1.86	0.706463		612	1620256057	2.39	0.706077
					630	1670910274	1.10179	0.704751		737	1583967017	1.87	0.705995		664	1584050581	1.36	0.706086		677	1584657579	3.08	0.706435		646	1585350636	2.21	0.706348		614	1620257691	2.15	0.70595		608	1620256868	1.83	0.706577		613	1620256057	2.35	0.706025
					631	1670910274	1.09924	0.704592		738	1583967017	1.8	0.706175		665	1584050581	1.36	0.705941		678	1584657579	3.14	0.706198		647	1585350636	2.16	0.70654		615	1620257692	2.15	0.705836		609	1620256868	1.85	0.706839		614	1620256057	2.36	0.705945
					632	1670910274	1.07075	0.704353		739	1583967017	1.78	0.706169		666	1584050581	1.36	0.705557		679	1584657579	3.04	0.706226		648	1585350636	2.15	0.706723		616	1620257692	2.16	0.705659		610	1620256868	1.89	0.70685		615	1620256058	2.35	0.705707
					633	1670910274	1.04094	0.704454		740	1583967018	1.85	0.706337		667	1584050581	1.37	0.705996		680	1584657580	3.16	0.706118		649	1585350637	2.15	0.706789		617	1620257692	2.19	0.705604		611	1620256869	1.84	0.706789		616	1620256058	2.33	0.705657
					634	1670910275	1.02279	0.704554		741	1583967018	1.82	0.706298		668	1584050582	1.38	0.706204		681	1584657580	3.28	0.70609		650	1585350637	2.11	0.706877		618	1620257692	2.23	0.705644		612	1620256869	1.72	0.706388		617	1620256058	2.31	0.705654
					635	1670910275	1.03556	0.704415		742	1583967018	1.82	0.70594		669	1584050582	1.39	0.706405		682	1584657580	3.14	0.706274		651	1585350637	2	0.706816		619	1620257693	2.22	0.705491		613	1620256869	1.67	0.706203		618	1620256058	2.41	0.705657
					636	1670910275	1.0796	0.704248		743	1583967019	1.85	0.706109		670	1584050582	1.37	0.706673		683	1584657581	3.11	0.706329		652	1585350637	1.92	0.706836		620	1620257693	2.2	0.705711		614	1620256869	1.69	0.706314		619	1620256059	2.44	0.705853
					637	1670910275	1.10312	0.70408		744	1583967019	1.91	0.706249		671	1584050582	1.39	0.706692		684	1584657581	3.2	0.706343		653	1585350638	1.97	0.706962		621	1620257693	2.21	0.705977		615	1620256870	1.72	0.706381		620	1620256059	2.37	0.706044
					638	1670910276	1.0819	0.703903		745	1583967019	1.84	0.70651		672	1584050583	1.38	0.706658		685	1584657581	3.27	0.706402		654	1585350638	2	0.706798		622	1620257693	2.14	0.706098		616	1620256870	1.68	0.706424		621	1620256059	2.33	0.706151
					639	1670910276	1.07048	0.704094		746	1583967019	1.82	0.706447		673	1584050583	1.35	0.70679		686	1584657581	3.22	0.706538		655	1585350638	1.98	0.706616		623	1620257694	2.07	0.706163		617	1620256870	1.68	0.706393		622	1620256059	2.43	0.706166
					640	1670910276	1.09207	0.704096		747	1583967020	1.83	0.706419		674	1584050583	1.32	0.706624		687	1584657582	3.14	0.706206		656	1585350638	1.97	0.706683		624	1620257694	2.11	0.706307		618	1620256870	1.62	0.706402		623	1620256060	2.49	0.706314
					641	1670910277	1.11625	0.704485		748	1583967020	1.8	0.706378		675	1584050584	1.35	0.706446		688	1584657582	3.3	0.706233		657	1585350639	1.9	0.70666		625	1620257694	2.13	0.706062		619	1620256871	1.65	0.706422		624	1620256060	2.47	0.706414
					642	1670910277	1.17157	0.704506		749	1583967020	1.79	0.706149		676	1584050584	1.34	0.706177		689	1584657582	3.38	0.706198		658	1585350639	1.92	0.706528		626	1620257695	2.11	0.70608		620	1620256871	1.65	0.705999		625	1620256060	2.5	0.706407
					643	1670910277	1.17796	0.704909		750	1583967020	1.79	0.706038		677	1584050584	1.32	0.706272		690	1584657582	3.34	0.706081		659	1585350639	1.96	0.706781		627	1620257695	2.05	0.705945		621	1620256871	1.64	0.705838		626	1620256061	2.56	0.706225
					644	1670910277	1.15143	0.704971		751	1583967021	1.75	0.70608		678	1584050584	1.31	0.70622		691	1584657583	3.3	0.706062		660	1585350640	1.99	0.706758		628	1620257695	2.05	0.705851		622	1620256871	1.61	0.705499		627	1620256061	2.53	0.706226
					645	1670910278	1.14585	0.705055		752	1583967021	1.76	0.706014		679	1584050585	1.32	0.706433		692	1584657583	3.42	0.705954		661	1585350640	2.03	0.706635		629	1620257695	2.12	0.705798		623	1620256872	1.64	0.705313		628	1620256061	2.49	0.706142
					646	1670910278	1.10278	0.705133		753	1583967021	1.77	0.705724		680	1584050585	1.31	0.706473		693	1584657583	3.26	0.706		662	1585350640	2.02	0.70654		630	1620257696	2.09	0.705972		624	1620256872	1.67	0.705116		629	1620256061	2.51	0.705823
					647	1670910278	1.08535	0.705283		754	1583967021	1.76	0.705616		681	1584050585	1.3	0.70694		694	1584657583	3.26	0.705982		663	1585350640	2.05	0.706285		631	1620257696	2.03	0.705882		625	1620256872	1.71	0.705295		630	1620256062	2.51	0.705726
					648	1670910278	1.10632	0.705201		755	1583967022	1.77	0.705833		682	1584050585	1.31	0.706977		695	1584657584	3.43	0.706026		664	1585350641	2.09	0.706398		632	1620257696	1.99	0.705899		626	1620256873	1.7	0.705459		631	1620256062	2.47	0.705923
					649	1670910279	1.11644	0.705144		756	1583967022	1.76	0.705995		683	1584050586	1.28	0.706998		696	1584657584	3.46	0.7061		665	1585350641	2.12	0.706275		633	1620257696	1.99	0.705927		627	1620256873	1.69	0.705607		632	1620256062	2.51	0.70607
					650	1670910279	1.1254	0.705113		757	1583967022	1.77	0.706015		684	1584050586	1.27	0.706944		697	1584657584	3.53	0.706154		666	1585350641	2.17	0.706182		634	1620257697	1.98	0.705867		628	1620256873	1.73	0.705812		633	1620256062	2.52	0.706065
					651	1670910279	1.15488	0.705142		758	1583967023	1.77	0.706071		685	1584050586	1.27	0.707153		698	1584657585	3.59	0.706295		667	1585350641	2.18	0.706273		635	1620257697	1.98	0.705782		629	1620256873	1.81	0.706035		634	1620256063	2.48	0.706068
					652	1670910279	1.07049	0.704922		759	1583967023	1.78	0.706045		686	1584050586	1.27	0.706938		699	1584657585	3.58	0.706294		668	1585350642	2.23	0.70649		636	1620257697	1.98	0.705845		630	1620256874	1.8	0.706076		635	1620256063	2.39	0.706209
					653	1670910280	1.07064	0.704976		760	1583967023	1.74	0.705966		687	1584050587	1.3	0.706954		700	1584657585	3.58	0.706537		669	1585350642	2.3	0.706442		637	1620257697	1.91	0.705935		631	1620256874	1.88	0.705915		636	1620256063	2.36	0.706447
					654	1670910280	1.09793	0.704846		761	1583967023	1.74	0.70574		688	1584050587	1.33	0.706768		701	1584657585	3.66	0.706468		670	1585350642	2.34	0.706493		638	1620257698	1.97	0.706149		632	1620256874	1.92	0.705707		637	1620256063	2.38	0.70656
					655	1670910280	1.09829	0.704878		762	1583967024	1.71	0.705737		689	1584050587	1.31	0.706541		702	1584657586	3.6	0.706471		671	1585350642	2.29	0.706832		639	1620257698	2.03	0.706284		633	1620256874	1.9	0.705841		638	1620256064	2.42	0.706474
					656	1670910280	1.05947	0.704776		763	1583967024	1.71	0.706108		690	1584050588	1.29	0.706372		703	1584657586	3.45	0.706562		672	1585350643	2.22	0.706867		640	1620257698	2.03	0.706172		634	1620256875	1.9	0.705866		639	1620256064	2.45	0.706473
					657	1670910281	1.099	0.70455		764	1583967024	1.71	0.706165		691	1584050588	1.33	0.706425		704	1584657586	3.5	0.706621		673	1585350643	2.24	0.706966		641	1620257698	2.03	0.706167		635	1620256875	1.96	0.705967		640	1620256064	2.41	0.706332
					658	1670910281	1.12044	0.704899		765	1583967024	1.71	0.706102		692	1584050588	1.34	0.70668		705	1584657586	3.53	0.706631		674	1585350643	2.31	0.707016		642	1620257699	2.05	0.70626		636	1620256875	1.96	0.706036		641	1620256064	2.36	0.706037
					659	1670910281	1.14839	0.705163		766	1583967025	1.69	0.706249		693	1584050588	1.32	0.706794		706	1584657587	3.51	0.706659		675	1585350643	2.34	0.706997		643	1620257699	2.08	0.705975		637	1620256875	1.9	0.705965		642	1620256065	2.36	0.70607
					660	1670910282	1.13214	0.705212		767	1583967025	1.66	0.706161		694	1584050589	1.31	0.707059		707	1584657587	3.48	0.706652		676	1585350644	2.4	0.706841		644	1620257699	2.08	0.705964		638	1620256876	1.82	0.70578		643	1620256065	2.33	0.706091
					661	1670910282	1.08734	0.704979		768	1583967025	1.61	0.705885		695	1584050589	1.35	0.706989		708	1584657587	3.38	0.706615		677	1585350644	2.42	0.706615		645	1620257700	2.05	0.70583		639	1620256876	1.82	0.705841		644	1620256065	2.27	0.706111
					662	1670910282	1.09198	0.704782		769	1583967025	1.63	0.705822		696	1584050589	1.34	0.706804		709	1584657587	3.37	0.706721		678	1585350644	2.38	0.706573		646	1620257700	2.01	0.705586		640	1620256876	1.78	0.705922		645	1620256066	2.31	0.706034
					663	1670910282	1.13324	0.704808		770	1583967026	1.62	0.705965		697	1584050589	1.3	0.70701		710	1584657588	3.35	0.706867		679	1585350645	2.35	0.706542		647	1620257700	2.03	0.705637		641	1620256876	1.7	0.705935		646	1620256066	2.37	0.706026
					664	1670910283	1.20063	0.704857		771	1583967026	1.58	0.705855		698	1584050590	1.27	0.706849		711	1584657588	3.38	0.706932		680	1585350645	2.36	0.70653		648	1620257700	1.99	0.705834		642	1620256877	1.74	0.706055		647	1620256066	2.38	0.706024
					665	1670910283	1.23679	0.704698		772	1583967026	1.59	0.705797		699	1584050590	1.28	0.706964		712	1584657588	3.41	0.707008		681	1585350645	2.38	0.706475		649	1620257701	2.02	0.706066		643	1620256877	1.75	0.706215		648	1620256066	2.41	0.706212
					666	1670910283	1.21097	0.704774		773	1583967026	1.6	0.705781		700	1584050590	1.25	0.706957		713	1584657589	3.39	0.706836		682	1585350645	2.41	0.706564		650	1620257701	1.96	0.706103		644	1620256877	1.71	0.706457		649	1620256067	2.46	0.706211
					667	1670910283	1.20041	0.704766		774	1583967027	1.54	0.705989		701	1584050590	1.24	0.706769		714	1584657589	3.33	0.706794		683	1585350646	2.4	0.706539		651	1620257701	1.97	0.706079		645	1620256878	1.74	0.706601		650	1620256067	2.5	0.706215
					668	1670910284	1.1879	0.704812		775	1583967027	1.53	0.706284		702	1584050591	1.24	0.706744		715	1584657589	3.2	0.706727		684	1585350646	2.34	0.706358		652	1620257701	1.97	0.705943		646	1620256878	1.81	0.706509		651	1620256067	2.45	0.706245
					669	1670910284	1.21243	0.704867		776	1583967027	1.55	0.706343		703	1584050591	1.25	0.706833		716	1584657589	3.12	0.706701		685	1585350646	2.33	0.706349		653	1620257702	1.94	0.705901		647	1620256878	1.76	0.706325		652	1620256067	2.42	0.706233
					670	1670910284	1.25242	0.705159		777	1583967028	1.53	0.706445		704	1584050591	1.26	0.706804		717	1584657590	3	0.706687		686	1585350646	2.36	0.706434		654	1620257702	1.92	0.705895		648	1620256878	1.72	0.706201		653	1620256068	2.4	0.706095
					671	1670910284	1.23932	0.705074		778	1583967028	1.52	0.706356		705	1584050591	1.27	0.706948		718	1584657590	3.03	0.706507		687	1585350647	2.46	0.706276		655	1620257702	1.99	0.705751		649	1620256879	1.85	0.705964		654	1620256068	2.34	0.706043
					672	1670910285	1.22018	0.704926		779	1583967028	1.52	0.706203		706	1584050592	1.25	0.707236		719	1584657590	3	0.706299		688	1585350647	2.5	0.706133		656	1620257702	2.01	0.705973		650	1620256879	1.93	0.705759		655	1620256068	2.34	0.70607
					673	1670910285	1.19368	0.704666		780	1583967028	1.48	0.706152		707	1584050592	1.25	0.707039		720	1584657590	2.87	0.706292		689	1585350647	2.58	0.706308		657	1620257703	1.97	0.706051		651	1620256879	1.91	0.705855		656	1620256068	2.36	0.706121
					674	1670910285	1.17867	0.704758		781	1583967029	1.46	0.70621		708	1584050592	1.24	0.706705		721	1584657591	2.9	0.706431		690	1585350647	2.57	0.706269		658	1620257703	2	0.706098		652	1620256879	1.87	0.705683		657	1620256069	2.37	0.706165
					675	1670910286	1.15568	0.704981		782	1583967029	1.45	0.706258		709	1584050593	1.21	0.706792		722	1584657591	2.93	0.70639		691	1585350648	2.55	0.706465		659	1620257703	1.96	0.70623		653	1620256880	1.87	0.705779		658	1620256069	2.35	0.706108
					676	1670910286	1.13504	0.705415		783	1583967029	1.43	0.706243		710	1584050593	1.19	0.706691		723	1584657591	2.98	0.706455		692	1585350648	2.6	0.706632		660	1620257704	1.95	0.706164		654	1620256880	1.86	0.705982		659	1620256069	2.4	0.706039
					677	1670910286	1.18833	0.705494		784	1583967029	1.39	0.706461		711	1584050593	1.2	0.706655		724	1584657591	3.01	0.706482		693	1585350648	2.6	0.70669		661	1620257704	1.96	0.706108		655	1620256880	1.88	0.706072		660	1620256070	2.35	0.706095
					678	1670910286	1.22748	0.705732		785	1583967030	1.35	0.706522		712	1584050593	1.22	0.706507		725	1584657592	2.97	0.706486		694	1585350649	2.63	0.70673		662	1620257704	1.95	0.706164		656	1620256880	1.81	0.705962		661	1620256070	2.3	0.706117
					679	1670910287	1.1654	0.705699		786	1583967030	1.39	0.706724		713	1584050594	1.2	0.706487		726	1584657592	2.85	0.70657		695	1585350649	2.76	0.706625		663	1620257704	1.96	0.706094		657	1620256881	1.74	0.705662		662	1620256070	2.33	0.706189
					680	1670910287	1.10417	0.705862		787	1583967030	1.39	0.706866		714	1584050594	1.19	0.706488		727	1584657592	2.94	0.706439		696	1585350649	2.74	0.706417		664	1620257705	1.95	0.705973		658	1620256881	1.69	0.705372		663	1620256070	2.35	0.706383
					681	1670910287	1.09251	0.705859		788	1583967030	1.35	0.706768		715	1584050594	1.2	0.706624		728	1584657592	2.9	0.706556		697	1585350649	2.66	0.706348		665	1620257705	1.98	0.705801		659	1620256881	1.71	0.70526		664	1620256071	2.32	0.706385
					682	1670910287	1.1421	0.706139		789	1583967031	1.37	0.706793		716	1584050594	1.2	0.706776		729	1584657593	2.88	0.706634		698	1585350650	2.7	0.706303		666	1620257705	1.98	0.70593		660	1620256882	1.78	0.705476		665	1620256071	2.29	0.70644
					683	1670910288	1.15904	0.706117		790	1583967031	1.42	0.70659		717	1584050595	1.2	0.706924		730	1584657593	2.83	0.706355		699	1585350650	2.69	0.706161		667	1620257705	1.92	0.70591		661	1620256882	1.78	0.705567		666	1620256071	2.24	0.706449
					684	1670910288	1.13983	0.705709		791	1583967031	1.43	0.706397		718	1584050595	1.2	0.707111		731	1584657593	2.86	0.706262		700	1585350650	2.72	0.706181		668	1620257706	1.89	0.706216		662	1620256882	1.78	0.705615		667	1620256071	2.17	0.706361
					685	1670910288	1.16515	0.705534		792	1583967032	1.45	0.706096		719	1584050595	1.2	0.707201		732	1584657594	2.95	0.706268		701	1585350650	2.7	0.706329		669	1620257706	1.92	0.706293		663	1620256882	1.78	0.705813		668	1620256072	2.14	0.706148
					686	1670910288	1.15013	0.705444		793	1583967032	1.5	0.705834		720	1584050595	1.18	0.707013		733	1584657594	2.87	0.706332		702	1585350651	2.81	0.706406		670	1620257706	1.91	0.706118		664	1620256883	1.75	0.705922		669	1620256072	2.25	0.705909
					687	1670910289	1.14617	0.705297		794	1583967032	1.54	0.705621		721	1584050596	1.18	0.707041		734	1584657594	2.71	0.706231		703	1585350651	2.86	0.706579		671	1620257706	1.84	0.705946		665	1620256883	1.68	0.706402		670	1620256072	2.35	0.705725
					688	1670910289	1.20324	0.704988		795	1583967032	1.55	0.705532		722	1584050596	1.19	0.707086		735	1584657594	2.88	0.706526		704	1585350651	2.8	0.706816		672	1620257707	1.83	0.705816		666	1620256883	1.71	0.706552		671	1620256072	2.38	0.705629
					689	1670910289	1.25995	0.704637		796	1583967033	1.53	0.705433		723	1584050596	1.19	0.706733		736	1584657595	2.93	0.706501		705	1585350651	2.79	0.706956		673	1620257707	1.83	0.705958		667	1620256883	1.71	0.70643		672	1620256073	2.41	0.705716
					690	1670910290	1.18665	0.704226		797	1583967033	1.56	0.705406		724	1584050597	1.17	0.706638		737	1584657595	2.82	0.70675		706	1585350652	2.73	0.70707		674	1620257707	1.83	0.706033		668	1620256884	1.73	0.706357		673	1620256073	2.38	0.705839
					691	1670910290	1.16609	0.703999		798	1583967033	1.6	0.705678		725	1584050597	1.17	0.706803		738	1584657595	2.77	0.706761		707	1585350652	2.64	0.707047		675	1620257708	1.81	0.706091		669	1620256884	1.73	0.70621		674	1620256073	2.36	0.705963
					692	1670910290	1.2229	0.704311		799	1583967033	1.66	0.705914		726	1584050597	1.14	0.706838		739	1584657595	2.82	0.706454		708	1585350652	2.6	0.706847		676	1620257708	1.83	0.706003		670	1620256884	1.64	0.706082		675	1620256074	2.34	0.706124
					693	1670910290	1.31203	0.704331		800	1583967034	1.65	0.706014		727	1584050597	1.12	0.706791		740	1584657596	2.7	0.706481		709	1585350652	2.62	0.706907		677	1620257708	1.81	0.705957		671	1620256884	1.63	0.706104		676	1620256074	2.3	0.706105
					694	1670910291	1.23925	0.704522		801	1583967034	1.66	0.706307		728	1584050598	1.13	0.706697		741	1584657596	2.76	0.70637		710	1585350653	2.52	0.706915		678	1620257708	1.78	0.706072		672	1620256885	1.75	0.706323		677	1620256074	2.21	0.706186
					695	1670910291	1.22996	0.704616		802	1583967034	1.65	0.706518		729	1584050598	1.16	0.706546		742	1584657596	2.75	0.706		711	1585350653	2.4	0.706813		679	1620257709	1.8	0.706194		673	1620256885	1.67	0.706178		678	1620256074	2.24	0.706148
					696	1670910291	1.23541	0.704653		803	1583967034	1.6	0.706513		730	1584050598	1.17	0.706391		743	1584657596	2.81	0.705905		712	1585350653	2.45	0.706676		680	1620257709	1.77	0.706301		674	1620256885	1.66	0.706209		679	1620256075	2.28	0.706101
					697	1670910291	1.15143	0.704773		804	1583967035	1.59	0.706592		731	1584050598	1.15	0.706375		744	1584657597	2.93	0.705817		713	1585350654	2.55	0.706825		681	1620257709	1.76	0.706171		675	1620256886	1.68	0.706227		680	1620256075	2.29	0.705906
					698	1670910292	1.19617	0.704782		805	1583967035	1.6	0.706442		732	1584050599	1.18	0.706439		745	1584657597	3.04	0.705905		714	1585350654	2.52	0.706822		682	1620257709	1.74	0.705868		676	1620256886	1.65	0.706211		681	1620256075	2.28	0.705666
					699	1670910292	1.21543	0.70472		806	1583967035	1.57	0.70617		733	1584050599	1.21	0.706527		746	1584657597	3.06	0.705999		715	1585350654	2.52	0.706823		683	1620257710	1.77	0.705553		677	1620256886	1.61	0.706554		682	1620256075	2.32	0.705741
					700	1670910292	1.20556	0.704576		807	1583967035	1.54	0.705997		734	1584050599	1.18	0.706457		747	1584657598	3.04	0.706211		716	1585350654	2.51	0.706993		684	1620257710	1.76	0.705374		678	1620256886	1.63	0.706774		683	1620256076	2.31	0.705757
					701	1670910292	1.22578	0.704679		808	1583967036	1.52	0.70595		735	1584050599	1.18	0.706119		748	1584657598	3.07	0.706218		717	1585350655	2.5	0.706935		685	1620257710	1.8	0.705466		679	1620256887	1.66	0.706554		684	1620256076	2.3	0.705861
					702	1670910293	1.2742	0.704751		809	1583967036	1.5	0.705933		736	1584050600	1.17	0.706059		749	1584657598	3.06	0.706592		718	1585350655	2.45	0.706896		686	1620257710	1.81	0.705312		680	1620256887	1.69	0.706578		685	1620256076	2.33	0.70579
					703	1670910293	1.30651	0.704978		810	1583967036	1.52	0.705979		737	1584050600	1.17	0.705889		750	1584657598	2.89	0.706432		719	1585350655	2.45	0.706572		687	1620257711	1.81	0.705565		681	1620256887	1.68	0.706779		686	1620256076	2.33	0.705614
					704	1670910293	1.30355	0.705164		811	1583967037	1.52	0.705817		738	1584050600	1.15	0.706016		751	1584657599	2.9	0.706179		720	1585350655	2.37	0.706399		688	1620257711	1.78	0.705689		682	1620256887	1.62	0.706754		687	1620256077	2.35	0.70557
					705	1670910293	1.30945	0.704954		812	1583967037	1.54	0.70574		739	1584050601	1.12	0.705861		752	1584657599	2.98	0.70624		721	1585350656	2.38	0.706525		689	1620257711	1.79	0.705881		683	1620256888	1.61	0.706823		688	1620256077	2.35	0.705686
					706	1670910294	1.33662	0.704913		813	1583967037	1.57	0.705995		740	1584050601	1.12	0.705987		753	1584657599	2.9	0.706359		722	1585350656	2.39	0.706337		690	1620257711	1.78	0.706076		684	1620256888	1.69	0.706942		689	1620256077	2.4	0.705691
					707	1670910294	1.30367	0.705121		814	1583967037	1.6	0.706142		741	1584050601	1.12	0.706115		754	1584657599	2.89	0.70612		723	1585350656	2.38	0.706158		691	1620257712	1.81	0.706215		685	1620256888	1.66	0.706606		690	1620256077	2.44	0.705793
					708	1670910294	1.28802	0.705134		815	1583967038	1.62	0.706401		742	1584050601	1.12	0.705976		755	1584657600	3.18	0.705983		724	1585350656	2.39	0.706247		692	1620257712	1.81	0.706218		686	1620256888	1.64	0.706421		691	1620256078	2.42	0.705989
					709	1670910295	1.24465	0.705058		816	1583967038	1.62	0.70659		743	1584050602	1.11	0.706436		756	1584657600	3.16	0.705961		725	1585350657	2.4	0.706415		693	1620257712	1.88	0.706239		687	1620256889	1.6	0.706317		692	1620256078	2.39	0.706049
					710	1670910295	1.14841	0.705095		817	1583967038	1.58	0.706679		744	1584050602	1.12	0.706627		757	1584657600	2.9	0.706033		726	1585350657	2.46	0.706467		694	1620257713	1.96	0.706126		688	1620256889	1.63	0.706033		693	1620256078	2.38	0.706051
					711	1670910295	1.14332	0.704993		818	1583967038	1.53	0.70715		745	1584050602	1.14	0.706761		758	1584657600	3.02	0.706078		727	1585350657	2.46	0.706731		695	1620257713	1.98	0.706099		689	1620256889	1.65	0.706013		694	1620256079	2.38	0.706161
					712	1670910295	1.15187	0.70505		819	1583967039	1.47	0.70717		746	1584050602	1.12	0.706669		759	1584657601	3.22	0.706148		728	1585350658	2.41	0.706796		696	1620257713	1.94	0.706048		690	1620256889	1.73	0.705802		695	1620256079	2.37	0.706106
					713	1670910296	1.17584	0.705081		820	1583967039	1.42	0.707135		747	1584050603	1.09	0.706489		760	1584657601	3.16	0.706087		729	1585350658	2.4	0.706722		697	1620257713	1.88	0.706194		691	1620256890	1.73	0.705434		696	1620256079	2.35	0.706171
					714	1670910296	1.23445	0.705219		821	1583967039	1.42	0.706935		748	1584050603	1.09	0.706814		761	1584657601	3.06	0.706295		730	1585350658	2.46	0.706695		698	1620257714	1.83	0.706094		692	1620256890	1.71	0.705438		697	1620256079	2.34	0.705948
					715	1670910296	1.29968	0.705477		822	1583967039	1.39	0.706556		749	1584050603	1.09	0.70686		762	1584657601	3.1	0.706293		731	1585350658	2.44	0.706511		699	1620257714	1.85	0.706324		693	1620256890	1.73	0.705566		698	1620256080	2.37	0.705863
					716	1670910296	1.26617	0.705477		823	1583967040	1.36	0.705998		750	1584050603	1.09	0.706805		763	1584657602	3.13	0.706378		732	1585350659	2.41	0.70656		700	1620257714	1.89	0.706415		694	1620256891	1.72	0.705672		699	1620256080	2.39	0.705933
					717	1670910297	1.17058	0.705335		824	1583967040	1.37	0.705753		751	1584050604	1.06	0.706674		764	1584657602	3.29	0.706548		733	1585350659	2.5	0.706622		701	1620257714	1.88	0.706679		695	1620256891	1.73	0.706068		700	1620256080	2.4	0.705944
					718	1670910297	1.15904	0.70521		825	1583967040	1.35	0.705772		752	1584050604	1.07	0.706774		765	1584657602	3.42	0.706693		734	1585350659	2.53	0.706606		702	1620257715	1.9	0.706839		696	1620256891	1.74	0.706188		701	1620256080	2.34	0.705775
					719	1670910297	1.15433	0.705564		826	1583967041	1.35	0.705672		753	1584050604	1.06	0.706718		766	1584657603	3.33	0.706487		735	1585350659	2.52	0.706607		703	1620257715	1.9	0.706519		697	1620256891	1.72	0.706189		702	1620256081	2.37	0.705842
					720	1670910297	1.13713	0.706009		827	1583967041	1.38	0.705847		754	1584050604	1.06	0.706685		767	1584657603	3.19	0.706234		736	1585350660	2.54	0.706698		704	1620257715	1.86	0.706268		698	1620256892	1.69	0.706466		703	1620256081	2.35	0.705971
					721	1670910298	1.12046	0.7061		828	1583967041	1.38	0.705907		755	1584050605	1.06	0.706938		768	1584657603	3.23	0.706199		737	1585350660	2.52	0.706718		705	1620257715	1.86	0.706008		699	1620256892	1.69	0.706804		704	1620256081	2.32	0.705917
					722	1670910298	1.12989	0.706399		829	1583967041	1.35	0.706243		756	1584050605	1.02	0.706677		769	1584657603	3.38	0.706378		738	1585350660	2.54	0.706692		706	1620257716	1.85	0.705915		700	1620256892	1.71	0.70676		705	1620256081	2.4	0.705964
					723	1670910298	1.08835	0.706078		830	1583967042	1.34	0.70668		757	1584050605	0.98	0.706424		770	1584657604	3.26	0.706444		739	1585350660	2.57	0.706691		707	1620257716	1.8	0.70592		701	1620256892	1.66	0.706852		706	1620256082	2.48	0.706017
					724	1670910299	1.07163	0.706121		831	1583967042	1.32	0.706327		758	1584050606	0.98	0.706358		771	1584657604	3.41	0.706383		740	1585350661	2.55	0.706574		708	1620257716	1.88	0.705877		702	1620256893	1.69	0.706657		707	1620256082	2.51	0.705996
					725	1670910299	1.05738	0.706022		832	1583967042	1.34	0.706264		759	1584050606	1.01	0.706426		772	1584657604	3.54	0.70624		741	1585350661	2.48	0.70648		709	1620257717	1.92	0.706021		703	1620256893	1.69	0.706648		708	1620256082	2.49	0.706003
					726	1670910299	1.09614	0.70553		833	1583967042	1.35	0.706217		760	1584050606	1.02	0.706802		773	1584657604	3.47	0.706477		742	1585350661	2.47	0.706514		710	1620257717	1.93	0.705919		704	1620256893	1.65	0.706474		709	1620256083	2.48	0.70594
					727	1670910299	1.10962	0.70514		834	1583967043	1.34	0.706005		761	1584050606	1.04	0.706521		774	1584657605	3.21	0.706585		743	1585350662	2.55	0.706721		711	1620257717	1.92	0.705903		705	1620256893	1.7	0.706236		710	1620256083	2.41	0.70603
					728	1670910300	1.0814	0.704503		835	1583967043	1.35	0.705877		762	1584050607	1.07	0.706398		775	1584657605	3.36	0.706627		744	1585350662	2.58	0.706818		712	1620257717	1.89	0.705875		706	1620256894	1.72	0.706234		711	1620256083	2.36	0.706025
					729	1670910300	1.05439	0.703865		836	1583967043	1.37	0.705666		763	1584050607	1.06	0.706667		776	1584657605	3.45	0.706782		745	1585350662	2.59	0.706887		713	1620257718	1.82	0.706065		707	1620256894	1.75	0.706237		712	1620256083	2.38	0.70592
					730	1670910300	1.08096	0.703696		837	1583967043	1.37	0.705753		764	1584050607	1.05	0.706817		777	1584657605	3.45	0.706822		746	1585350662	2.54	0.706972		714	1620257718	1.78	0.706248		708	1620256894	1.74	0.706061		713	1620256084	2.47	0.705787
					731	1670910300	1.06317	0.703931		838	1583967044	1.37	0.705704		765	1584050607	1.06	0.707041		778	1584657606	3.51	0.706708		747	1585350663	2.49	0.706917		715	1620257718	1.77	0.705898		709	1620256895	1.77	0.706121		714	1620256084	2.41	0.705825
					732	1670910301	1.0906	0.704105		839	1583967044	1.36	0.705629		766	1584050608	1.05	0.707269		779	1584657606	3.48	0.706465		748	1585350663	2.51	0.70675		716	1620257718	1.82	0.705817		710	1620256895	1.78	0.706118		715	1620256084	2.4	0.705943
					733	1670910301	1.13737	0.704216		840	1583967044	1.38	0.705496		767	1584050608	1.03	0.707422		780	1584657606	3.42	0.70641		749	1585350663	2.54	0.706636		717	1620257719	1.85	0.705705		711	1620256895	1.8	0.706127		716	1620256084	2.41	0.706041
					734	1670910301	1.14044	0.704526		841	1583967045	1.4	0.705602		768	1584050608	1.07	0.707162		781	1584657607	3.4	0.706583		750	1585350663	2.56	0.706422		718	1620257719	1.83	0.705984		712	1620256895	1.82	0.706014		717	1620256085	2.4	0.706175
					735	1670910301	1.13906	0.704396		842	1583967045	1.39	0.7056		769	1584050608	1.03	0.707099		782	1584657607	3.36	0.706449		751	1585350664	2.49	0.706162		719	1620257719	1.85	0.706207		713	1620256896	1.77	0.706181		718	1620256085	2.36	0.706131
					736	1670910302	1.11874	0.704727		843	1583967045	1.4	0.705484		770	1584050609	1.03	0.707314		783	1584657607	3.36	0.706172		752	1585350664	2.54	0.706226		720	1620257719	1.88	0.706539		714	1620256896	1.87	0.706249		719	1620256085	2.35	0.706196
					737	1670910302	1.09747	0.704932		844	1583967045	1.43	0.705827		771	1584050609	1.03	0.70732		784	1584657607	3.4	0.706033		753	1585350664	2.64	0.706255		721	1620257720	1.92	0.70657		715	1620256896	1.87	0.706375		720	1620256085	2.36	0.706103
					738	1670910302	1.04501	0.704682		845	1583967046	1.43	0.706137		772	1584050609	1.02	0.707355		785	1584657608	3.45	0.706013		754	1585350664	2.59	0.70634		722	1620257720	1.95	0.706305		716	1620256896	1.9	0.706292		721	1620256086	2.32	0.706151
					739	1670910302	1.06113	0.7047		846	1583967046	1.42	0.7063		773	1584050610	1.03	0.707224		786	1584657608	3.32	0.705974		755	1585350665	2.55	0.706312		723	1620257720	1.93	0.706101		717	1620256897	1.91	0.706204		722	1620256086	2.31	0.706193
					740	1670910303	1.01481	0.704692		847	1583967046	1.41	0.706326		774	1584050610	1.02	0.707393		787	1584657608	3.3	0.706085		756	1585350665	2.59	0.706276		724	1620257720	1.88	0.706031		718	1620256897	1.84	0.706252		723	1620256086	2.23	0.706185
					741	1670910303	1.00835	0.704773		848	1583967046	1.37	0.706475		775	1584050610	1.03	0.707307		788	1584657608	3.41	0.706141		757	1585350665	2.55	0.706373		725	1620257721	1.85	0.705925		719	1620256897	1.83	0.706412		724	1620256086	2.22	0.706089
					742	1670910303	1.03048	0.705061		849	1583967047	1.36	0.706538		776	1584050610	1.05	0.706992		789	1584657609	3.44	0.706171		758	1585350665	2.51	0.706543		726	1620257721	1.87	0.705904		720	1620256897	1.8	0.706404		725	1620256087	2.26	0.705968
					743	1670910304	1.07418	0.705123		850	1583967047	1.39	0.706485		777	1584050611	1.03	0.707095		790	1584657609	3.39	0.706367		759	1585350666	2.49	0.706611		727	1620257721	1.85	0.705813		721	1620256898	1.8	0.706299		726	1620256087	2.26	0.705964
					744	1670910304	1.10188	0.705248		851	1583967047	1.4	0.706401		778	1584050611	1.02	0.707017		791	1584657609	3.35	0.70628		760	1585350666	2.5	0.706517		728	1620257722	1.85	0.705848		722	1620256898	1.78	0.70604		727	1620256087	2.19	0.70601
					745	1670910304	1.12403	0.705009		852	1583967047	1.39	0.706213		779	1584050611	1.03	0.706709		792	1584657609	3.23	0.70632		761	1585350666	2.45	0.70669		729	1620257722	1.86	0.705899		723	1620256898	1.85	0.706151		728	1620256088	2.22	0.706046
					746	1670910304	1.15688	0.704611		853	1583967048	1.38	0.706008		780	1584050611	1.06	0.706383		793	1584657610	3.26	0.706417		762	1585350667	2.37	0.706716		730	1620257722	1.93	0.706024		724	1620256898	1.85	0.706191		729	1620256088	2.24	0.705999
					747	1670910305	1.14417	0.704368		854	1583967048	1.39	0.705771		781	1584050612	1.06	0.706187		794	1584657610	3.2	0.706337		763	1585350667	2.38	0.706673		731	1620257722	1.89	0.706095		725	1620256899	1.86	0.706228		730	1620256088	2.21	0.705917
					748	1670910305	1.16915	0.704323		855	1583967048	1.43	0.705714		782	1584050612	1.08	0.706196		795	1584657610	3.17	0.706268		764	1585350667	2.29	0.706897		732	1620257723	1.9	0.706198		726	1620256899	1.82	0.706068		731	1620256088	2.17	0.70604
					749	1670910305	1.17916	0.704393		856	1583967048	1.44	0.7056		783	1584050612	1.11	0.706202		796	1584657610	3.34	0.706312		765	1585350667	2.27	0.706967		733	1620257723	1.95	0.706069		727	1620256899	1.75	0.706087		732	1620256089	2.13	0.706029
					750	1670910305	1.21671	0.704774		857	1583967049	1.45	0.70573		784	1584050612	1.13	0.706304		797	1584657611	3.31	0.706364		766	1585350668	2.26	0.70664		734	1620257723	1.97	0.705951		728	1620256900	1.7	0.70609		733	1620256089	2.09	0.706239
					751	1670910306	1.20239	0.70494		858	1583967049	1.46	0.705759		785	1584050613	1.14	0.706208		798	1584657611	3.18	0.706388		767	1585350668	2.23	0.70662		735	1620257723	1.99	0.706003		729	1620256900	1.69	0.706113		734	1620256089	2.06	0.706496
					752	1670910306	1.16636	0.705276		859	1583967049	1.46	0.706036		786	1584050613	1.11	0.706243		799	1584657611	3.28	0.706406		768	1585350668	2.22	0.706671		736	1620257724	1.99	0.706132		730	1620256900	1.7	0.706316		735	1620256089	2.08	0.706599
					753	1670910306	1.20222	0.7057		860	1583967050	1.43	0.706291		787	1584050613	1.09	0.706303		800	1584657612	3.14	0.706245		769	1585350668	2.13	0.706652		737	1620257724	1.96	0.70604		731	1620256900	1.66	0.706428		736	1620256090	2.02	0.706378
					754	1670910306	1.15075	0.705932		861	1583967050	1.44	0.706331		788	1584050613	1.1	0.706343		801	1584657612	3.23	0.706358		770	1585350669	2.14	0.706752		738	1620257724	1.97	0.706052		732	1620256901	1.66	0.706103		737	1620256090	1.98	0.706318
					755	1670910307	1.10082	0.705782		862	1583967050	1.44	0.706517		789	1584050614	1.13	0.706734		802	1584657612	3.15	0.706339		771	1585350669	2.12	0.706733		739	1620257724	2	0.706166		733	1620256901	1.71	0.705989		738	1620256090	1.94	0.706204
					756	1670910307	1.0858	0.70539		863	1583967050	1.4	0.706586		790	1584050614	1.14	0.707012		803	1584657612	3.18	0.706226		772	1585350669	2.08	0.706801		740	1620257725	2.01	0.705962		734	1620256901	1.68	0.705799		739	1620256090	1.93	0.706113
					757	1670910307	1.05447	0.704697		864	1583967051	1.4	0.706512		791	1584050614	1.15	0.707054		804	1584657613	3.14	0.706222		773	1585350669	2.08	0.707011		741	1620257725	2.05	0.705927		735	1620256901	1.64	0.705863		740	1620256091	1.98	0.706053
					758	1670910308	1.06901	0.704263		865	1583967051	1.4	0.706358		792	1584050615	1.18	0.707331		805	1584657613	3.29	0.706273		774	1585350670	2.07	0.707031		742	1620257725	2.06	0.706028		736	1620256902	1.68	0.705662		741	1620256091	2.02	0.705924
					759	1670910308	1.10367	0.704244		866	1583967051	1.38	0.70639		793	1584050615	1.19	0.707555		806	1584657613	3.3	0.706204		775	1585350670	2.06	0.706963		743	1620257726	2.1	0.70616		737	1620256902	1.7	0.705486		742	1620256091	2.03	0.70586
					760	1670910308	1.15891	0.704158		867	1583967051	1.39	0.70627		794	1584050615	1.17	0.707701		807	1584657613	3.33	0.706172		776	1585350670	2.02	0.707144		744	1620257726	2.16	0.706226		738	1620256902	1.64	0.705506		743	1620256092	2.05	0.706
					761	1670910308	1.19241	0.704262		868	1583967052	1.4	0.705847		795	1584050615	1.17	0.707618		808	1584657614	3.31	0.706301		777	1585350671	2.01	0.707073		745	1620257726	2.13	0.70634		739	1620256902	1.69	0.705604		744	1620256092	2.03	0.706231
					762	1670910309	1.18425	0.704484		869	1583967052	1.4	0.705948		796	1584050616	1.21	0.707461		809	1584657614	3.11	0.706548		778	1585350671	2	0.706656		746	1620257726	2.04	0.706392		740	1620256903	1.7	0.705733		745	1620256092	2.02	0.70642
					763	1670910309	1.18067	0.704647		870	1583967052	1.39	0.705773		797	1584050616	1.19	0.707252		810	1584657614	2.96	0.706619		779	1585350671	2	0.706514		747	1620257727	1.98	0.70635		741	1620256903	1.68	0.706185		746	1620256092	1.99	0.706546
					764	1670910309	1.15421	0.704953		871	1583967052	1.38	0.705746		798	1584050616	1.18	0.706892		811	1584657614	3.08	0.706503		780	1585350671	1.99	0.706368		748	1620257727	1.95	0.706276		742	1620256903	1.61	0.706606		747	1620256093	1.94	0.706516
					765	1670910309	1.13177	0.70526		872	1583967053	1.38	0.705765		799	1584050616	1.2	0.706719		812	1584657615	3.11	0.706424		781	1585350672	1.99	0.706303		749	1620257727	2.04	0.706105		743	1620256904	1.54	0.706796		748	1620256093	1.91	0.70648
					766	1670910310	1.07716	0.705382		873	1583967053	1.37	0.705784		800	1584050617	1.23	0.706539		813	1584657615	2.98	0.706646		782	1585350672	1.97	0.706306		750	1620257727	2.1	0.705928		744	1620256904	1.52	0.706678		749	1620256093	1.97	0.70659
					767	1670910310	1.06353	0.705451		874	1583967053	1.37	0.705603		801	1584050617	1.24	0.706358		814	1584657615	2.95	0.706603		783	1585350672	1.98	0.706021		751	1620257728	2.15	0.705786		745	1620256904	1.44	0.706508		750	1620256093	2	0.706385
					768	1670910310	1.09034	0.705452		875	1583967054	1.39	0.705437		802	1584050617	1.26	0.70636		815	1584657616	3.11	0.706599		784	1585350672	2	0.706064		752	1620257728	2.15	0.705474		746	1620256904	1.41	0.706302		751	1620256094	2	0.706274
					769	1670910310	1.0888	0.70555		876	1583967054	1.4	0.705433		803	1584050617	1.26	0.706414		816	1584657616	3.24	0.706607		785	1585350673	1.99	0.70614		753	1620257728	2.13	0.705421		747	1620256905	1.42	0.706241		752	1620256094	1.96	0.706249
					770	1670910311	1.06847	0.705593		877	1583967054	1.38	0.705361		804	1584050618	1.21	0.706633		817	1584657616	3.09	0.70666		786	1585350673	1.96	0.706388		754	1620257728	2.07	0.70561		748	1620256905	1.48	0.706188		753	1620256094	1.89	0.706103
					771	1670910311	1.03281	0.705542		878	1583967054	1.37	0.70537		805	1584050618	1.18	0.706542		818	1584657616	2.95	0.706521		787	1585350673	2.01	0.70662		755	1620257729	2.15	0.705632		749	1620256905	1.5	0.706197		754	1620256094	1.89	0.706188
					772	1670910311	1.05052	0.705441		879	1583967055	1.41	0.705315		806	1584050618	1.17	0.706532		819	1584657617	2.96	0.706561		788	1585350673	2.01	0.706814		756	1620257729	2.18	0.705773		750	1620256905	1.51	0.706081		755	1620256095	1.9	0.706212
					773	1670910312	1.07475	0.705053		880	1583967055	1.42	0.705368		807	1584050619	1.17	0.706676		820	1584657617	3.07	0.706684		789	1585350674	2.01	0.706952		757	1620257729	2.22	0.706105		751	1620256906	1.5	0.705965		756	1620256095	1.92	0.706182
					774	1670910312	1.11407	0.704636		881	1583967055	1.42	0.705538		808	1584050619	1.2	0.706824		821	1584657617	3.12	0.706671		790	1585350674	2.02	0.706944		758	1620257730	2.23	0.706203		752	1620256906	1.46	0.706119		757	1620256095	1.92	0.706107
					775	1670910312	1.11975	0.704454		882	1583967055	1.39	0.705266		809	1584050619	1.24	0.706632		822	1584657617	3.03	0.70637		791	1585350674	2.07	0.706914		759	1620257730	2.18	0.706148		753	1620256906	1.48	0.706288		758	1620256096	1.98	0.706023
					776	1670910312	1.14364	0.704064		883	1583967056	1.38	0.705151		810	1584050619	1.24	0.70638		823	1584657618	3.02	0.706163		792	1585350674	2.04	0.706929		760	1620257730	2.19	0.706378		754	1620256906	1.5	0.706364		759	1620256096	1.97	0.706095
					777	1670910313	1.12196	0.704077		884	1583967056	1.38	0.705538		811	1584050620	1.21	0.706512		824	1584657618	3	0.706153		793	1585350675	2.06	0.706758		761	1620257730	2.1	0.706492		755	1620256907	1.51	0.70637		760	1620256096	1.96	0.70612
					778	1670910313	1.12768	0.70432		885	1583967056	1.39	0.705416		812	1584050620	1.21	0.706495		825	1584657618	3.08	0.706199		794	1585350675	2.05	0.706363		762	1620257731	2.12	0.7068		756	1620256907	1.51	0.70623		761	1620256096	1.99	0.706194
					779	1670910313	1.15039	0.704627		886	1583967056	1.37	0.705475		813	1584050620	1.22	0.706343		826	1584657618	3.1	0.706078		795	1585350675	2.08	0.706018		763	1620257731	2.14	0.706832		757	1620256907	1.5	0.706022		762	1620256097	2	0.706222
					780	1670910313	1.12336	0.704828		887	1583967057	1.38	0.705618		814	1584050620	1.22	0.706454		827	1584657619	3.08	0.706096		796	1585350676	2.09	0.706017		764	1620257731	2.16	0.706867		758	1620256908	1.56	0.705855		763	1620256097	1.94	0.706413
					781	1670910314	1.08275	0.704848		888	1583967057	1.42	0.705671		815	1584050621	1.2	0.706501		828	1584657619	3	0.706346		797	1585350676	2.09	0.706215		765	1620257731	2.05	0.706853		759	1620256908	1.57	0.705768		764	1620256097	1.93	0.706628
					782	1670910314	1.08685	0.704819		889	1583967057	1.4	0.705613		816	1584050621	1.19	0.70665		829	1584657619	3.05	0.706576		798	1585350676	2.1	0.706453		766	1620257732	2	0.706818		760	1620256908	1.53	0.705598		765	1620256097	2.01	0.706631
					783	1670910314	1.04459	0.704752		890	1583967057	1.4	0.705754		817	1584050621	1.18	0.706689		830	1584657620	3.05	0.706577		799	1585350676	2.08	0.706603		767	1620257732	1.95	0.706523		761	1620256908	1.52	0.705407		766	1620256098	2.01	0.706617
					784	1670910314	1.02255	0.705035		891	1583967058	1.4	0.705875		818	1584050621	1.17	0.706822		831	1584657620	2.97	0.706636		800	1585350677	2.04	0.706571		768	1620257732	1.93	0.706384		762	1620256909	1.49	0.705423		767	1620256098	1.97	0.706546
					785	1670910315	1.03068	0.704895		892	1583967058	1.41	0.706146		819	1584050622	1.18	0.70717		832	1584657620	2.9	0.706551		801	1585350677	2.03	0.706763		769	1620257732	1.94	0.706083		763	1620256909	1.45	0.70555		768	1620256098	1.98	0.706345
					786	1670910315	1.07356	0.704823		893	1583967058	1.42	0.70625		820	1584050622	1.17	0.707073		833	1584657620	2.88	0.706543		802	1585350677	2	0.706839		770	1620257733	1.95	0.705647		764	1620256909	1.41	0.705853		769	1620256098	2.02	0.706179
					787	1670910315	1.09207	0.704808		894	1583967059	1.42	0.706031		821	1584050622	1.19	0.706565		834	1584657621	2.95	0.70638		803	1585350677	2.01	0.706836		771	1620257733	1.92	0.70535		765	1620256909	1.42	0.706211		770	1620256099	2.03	0.70595
					788	1670910315	1.0381	0.70464		895	1583967059	1.41	0.705986		822	1584050623	1.2	0.706636		835	1584657621	3.08	0.706365		804	1585350678	2.08	0.706761		772	1620257733	1.85	0.705609		766	1620256910	1.42	0.706369		771	1620256099	2.04	0.705787
					789	1670910316	0.976461	0.70467		896	1583967059	1.42	0.705981		823	1584050623	1.2	0.706863		836	1584657621	3.03	0.706224		805	1585350678	2.15	0.706537		773	1620257733	1.87	0.705679		767	1620256910	1.37	0.706509		772	1620256099	2.03	0.705546
					790	1670910316	0.954021	0.70467		897	1583967059	1.41	0.705591		824	1584050623	1.2	0.706823		837	1584657621	3.07	0.706021		806	1585350678	2.15	0.706382		774	1620257734	1.94	0.706099		768	1620256910	1.36	0.706545		773	1620256099	2.02	0.705685
					791	1670910316	0.989476	0.704495		898	1583967060	1.41	0.705658		825	1584050623	1.21	0.706593		838	1584657622	3.06	0.705793		807	1585350678	2.19	0.70629		775	1620257734	1.91	0.706184		769	1620256910	1.34	0.706333		774	1620256100	2.04	0.705653
					792	1670910317	0.970584	0.70476		899	1583967060	1.42	0.70569		826	1584050624	1.23	0.706711		839	1584657622	3.06	0.705953		808	1585350679	2.2	0.706464		776	1620257734	1.94	0.706539		770	1620256911	1.38	0.706077		775	1620256100	2.01	0.705672
					793	1670910317	0.978191	0.704734		900	1583967060	1.45	0.705805		827	1584050624	1.2	0.706666		840	1584657622	3.03	0.706196		809	1585350679	2.23	0.706705		777	1620257735	1.78	0.70664		771	1620256911	1.37	0.706031		776	1620256100	1.92	0.705823
					794	1670910317	0.94569	0.704935		901	1583967060	1.51	0.705934		828	1584050624	1.17	0.706652		841	1584657622	3.13	0.706324		810	1585350679	2.24	0.706531		778	1620257735	1.74	0.706611		772	1620256911	1.34	0.705923		777	1620256101	1.92	0.705777
					795	1670910317	0.918723	0.705156		902	1583967061	1.5	0.706063		829	1584050624	1.18	0.706863		842	1584657623	3.19	0.706349		811	1585350680	2.24	0.706557		779	1620257735	1.72	0.706477		773	1620256911	1.35	0.705706		778	1620256101	1.93	0.705715
					796	1670910318	0.928051	0.70494		903	1583967061	1.51	0.705951		830	1584050625	1.19	0.706986		843	1584657623	3.11	0.706396		812	1585350680	2.26	0.706329		780	1620257735	1.74	0.706221		774	1620256912	1.32	0.705739		779	1620256101	1.91	0.705839
					797	1670910318	0.934306	0.704694		904	1583967061	1.57	0.706145		831	1584050625	1.19	0.707246		844	1584657623	2.95	0.706401		813	1585350680	2.34	0.706218		781	1620257736	1.64	0.705845		775	1620256912	1.31	0.705495		780	1620256101	1.88	0.705741
					798	1670910318	0.960262	0.704676		905	1583967061	1.6	0.706217		832	1584050625	1.2	0.707068		845	1584657623	3.01	0.706513		814	1585350680	2.36	0.706144		782	1620257736	1.69	0.70551		776	1620256912	1.31	0.705494		781	1620256102	1.87	0.705812
					799	1670910318	0.983771	0.704797		906	1583967062	1.61	0.706052		833	1584050625	1.2	0.706626		846	1584657624	3.04	0.706439		815	1585350681	2.39	0.706165		783	1620257736	1.73	0.705457		777	1620256913	1.28	0.705661		782	1620256102	1.88	0.705776
					800	1670910319	0.98061	0.704558		907	1583967062	1.65	0.706076		834	1584050626	1.17	0.706713		847	1584657624	3.02	0.706324		816	1585350681	2.43	0.706105		784	1620257736	1.72	0.705598		778	1620256913	1.3	0.705565		783	1620256102	1.81	0.705767
					801	1670910319	1.03714	0.704591		908	1583967062	1.7	0.70572		835	1584050626	1.16	0.706788		848	1584657624	3.07	0.706156		817	1585350681	2.5	0.706046		785	1620257737	1.7	0.705647		779	1620256913	1.3	0.705404		784	1620256102	1.81	0.705865
					802	1670910319	1.03871	0.704706		909	1583967063	1.7	0.705642		836	1584050626	1.17	0.706439		849	1584657625	3.12	0.706147		818	1585350681	2.55	0.706075		786	1620257737	1.7	0.705704		780	1620256913	1.29	0.705485		785	1620256103	1.85	0.706063
					803	1670910319	1.01117	0.705051		910	1583967063	1.69	0.705711		837	1584050626	1.19	0.706106		850	1584657625	3.13	0.706065		819	1585350682	2.62	0.706044		787	1620257737	1.78	0.70553		781	1620256914	1.26	0.705555		786	1620256103	1.85	0.706008
					804	1670910320	0.987144	0.705763		911	1583967063	1.68	0.705846		838	1584050627	1.21	0.706226		851	1584657625	3.15	0.706173		820	1585350682	2.65	0.706422		788	1620257737	1.74	0.70567		782	1620256914	1.25	0.705937		787	1620256103	1.89	0.706058
					805	1670910320	0.984184	0.705992		912	1583967063	1.65	0.705934		839	1584050627	1.24	0.706372		852	1584657625	3.25	0.70625		821	1585350682	2.71	0.706602		789	1620257738	1.73	0.70566		783	1620256914	1.27	0.706333		788	1620256103	1.85	0.705983
					806	1670910320	0.97837	0.706129		913	1583967064	1.66	0.705968		840	1584050627	1.27	0.706453		853	1584657626	3.25	0.706345		822	1585350682	2.72	0.706732		790	1620257738	1.73	0.705716		784	1620256914	1.26	0.706595		789	1620256104	1.8	0.705868
					807	1670910321	0.963678	0.705926		914	1583967064	1.63	0.705963		841	1584050628	1.3	0.706788		854	1584657626	3.28	0.706376		823	1585350683	2.72	0.706865		791	1620257738	1.77	0.705764		785	1620256915	1.26	0.706436		790	1620256104	1.81	0.705956
					808	1670910321	0.96407	0.705509		915	1583967064	1.62	0.705904		842	1584050628	1.31	0.706838		855	1584657626	3.31	0.706231		824	1585350683	2.67	0.706697		792	1620257739	1.8	0.705725		786	1620256915	1.26	0.70653		791	1620256104	1.82	0.706088
					809	1670910321	1.00724	0.705487		916	1583967064	1.62	0.705863		843	1584050628	1.31	0.706789		856	1584657626	3.25	0.706256		825	1585350683	2.64	0.706621		793	1620257739	1.82	0.705846		787	1620256915	1.25	0.706471		792	1620256105	1.75	0.706175
					810	1670910321	0.98088	0.705437		917	1583967065	1.65	0.705758		844	1584050628	1.28	0.706646		857	1584657627	3.21	0.706386		826	1585350684	2.66	0.706634		794	1620257739	1.83	0.705742		788	1620256915	1.24	0.706257		793	1620256105	1.74	0.706537
					811	1670910322	0.964937	0.705408		918	1583967065	1.67	0.705882		845	1584050629	1.28	0.706464		858	1584657627	3.28	0.70626		827	1585350684	2.75	0.706694		795	1620257739	1.83	0.705879		789	1620256916	1.3	0.706301		794	1620256105	1.68	0.706651
					812	1670910322	0.967664	0.704896		919	1583967065	1.67	0.7059		846	1584050629	1.3	0.706441		859	1584657627	3.23	0.70609		828	1585350684	2.77	0.706594		796	1620257740	1.8	0.70604		790	1620256916	1.32	0.70625		795	1620256105	1.61	0.706805
					813	1670910322	0.951951	0.704933		920	1583967065	1.66	0.705793		847	1584050629	1.31	0.706395		860	1584657627	3.22	0.706171		829	1585350684	2.77	0.706508		797	1620257740	1.81	0.705948		791	1620256916	1.29	0.706106		796	1620256106	1.62	0.70683
					814	1670910322	0.935472	0.704778		921	1583967066	1.67	0.706087		848	1584050629	1.29	0.706189		861	1584657628	3.07	0.70634		830	1585350685	2.76	0.706434		798	1620257740	1.8	0.705699		792	1620256917	1.29	0.706215		797	1620256106	1.61	0.706799
					815	1670910323	0.960228	0.704534		922	1583967066	1.71	0.706163		849	1584050630	1.29	0.7062		862	1584657628	3.13	0.706289		831	1585350685	2.74	0.706416		799	1620257740	1.83	0.705613		793	1620256917	1.29	0.706212		798	1620256106	1.58	0.706861
					816	1670910323	0.98728	0.704452		923	1583967066	1.7	0.706258		850	1584050630	1.31	0.706459		863	1584657628	3.21	0.706316		832	1585350685	2.72	0.706588		800	1620257741	1.79	0.705752		794	1620256917	1.29	0.706198		799	1620256106	1.57	0.706926
					817	1670910323	1.01639	0.704499		924	1583967067	1.68	0.706406		851	1584050630	1.31	0.706578		864	1584657629	3.21	0.706266		833	1585350685	2.67	0.706593		801	1620257741	1.77	0.705845		795	1620256917	1.26	0.70612		800	1620256107	1.6	0.706459
					818	1670910323	0.960811	0.704549		925	1583967067	1.66	0.706403		852	1584050630	1.3	0.706593		865	1584657629	3.12	0.706367		834	1585350686	2.64	0.706589		802	1620257741	1.83	0.706044		796	1620256918	1.27	0.705989		801	1620256107	1.63	0.706347
					819	1670910324	0.924161	0.704697		926	1583967067	1.62	0.706365		853	1584050631	1.31	0.706591		866	1584657629	3.22	0.706417		835	1585350686	2.57	0.706436		803	1620257741	1.81	0.706049		797	1620256918	1.32	0.705903		802	1620256107	1.61	0.706264
					820	1670910324	0.919604	0.705022		927	1583967067	1.59	0.706265		854	1584050631	1.32	0.706534		867	1584657629	3.26	0.706308		836	1585350686	2.53	0.706332		804	1620257742	1.84	0.706251		798	1620256918	1.37	0.706041		803	1620256107	1.58	0.706206
					821	1670910324	0.921907	0.705413		928	1583967068	1.58	0.706162		855	1584050631	1.32	0.706426		868	1584657630	3.29	0.706376		837	1585350686	2.53	0.706403		805	1620257742	1.8	0.706333		799	1620256918	1.38	0.706174		804	1620256108	1.6	0.706401
					822	1670910324	0.914743	0.705356		929	1583967068	1.58	0.705855		856	1584050632	1.34	0.70652		869	1584657630	3.29	0.7065		838	1585350687	2.5	0.706524		806	1620257742	1.81	0.706413		800	1620256919	1.37	0.706074		805	1620256108	1.63	0.706452
					823	1670910325	0.940107	0.705385		930	1583967068	1.61	0.705778		857	1584050632	1.32	0.706636		870	1584657630	3.22	0.706322		839	1585350687	2.46	0.706548		807	1620257742	1.85	0.706417		801	1620256919	1.34	0.706005		806	1620256108	1.59	0.706332
					824	1670910325	0.941042	0.705429		931	1583967068	1.63	0.705704		858	1584050632	1.3	0.706611		871	1584657630	3.18	0.706252		840	1585350687	2.44	0.706559		808	1620257743	1.89	0.706391		802	1620256919	1.34	0.706042		807	1620256108	1.6	0.706221
					825	1670910325	0.980081	0.705473		932	1583967069	1.67	0.705757		859	1584050632	1.3	0.706663		872	1584657631	3.16	0.706355		841	1585350687	2.43	0.70662		809	1620257743	1.83	0.706199		803	1620256919	1.36	0.706122		808	1620256109	1.61	0.70597
					826	1670910326	0.976887	0.705212		933	1583967069	1.73	0.705891		860	1584050633	1.3	0.706812		873	1584657631	3.08	0.706495		842	1585350688	2.46	0.706655		810	1620257743	1.83	0.70602		804	1620256920	1.33	0.70601		809	1620256109	1.6	0.70577
					827	1670910326	0.948319	0.704993		934	1583967069	1.76	0.705927		861	1584050633	1.29	0.706852		874	1584657631	3.05	0.706451		843	1585350688	2.48	0.706674		811	1620257744	1.79	0.706086		805	1620256920	1.32	0.705893		810	1620256109	1.59	0.705926
					828	1670910326	0.942007	0.705057		935	1583967069	1.76	0.706276		862	1584050633	1.27	0.706887		875	1584657631	3.06	0.70648		844	1585350688	2.47	0.706634		812	1620257744	1.85	0.706139		806	1620256920	1.33	0.705896		811	1620256110	1.63	0.705856
					829	1670910326	0.940849	0.705284		936	1583967070	1.72	0.706636		863	1584050633	1.3	0.706897		876	1584657632	3.08	0.706337		845	1585350689	2.44	0.706519		813	1620257744	1.81	0.705946		807	1620256920	1.34	0.70579		812	1620256110	1.66	0.705468
					830	1670910327	0.922139	0.705234		937	1583967070	1.68	0.706578		864	1584050634	1.31	0.706841		877	1584657632	3	0.706411		846	1585350689	2.44	0.706496		814	1620257744	1.76	0.70582		808	1620256921	1.38	0.705764		813	1620256110	1.68	0.70565
					831	1670910327	0.947	0.705227		938	1583967070	1.67	0.706617		865	1584050634	1.3	0.706905		878	1584657632	2.93	0.706266		847	1585350689	2.44	0.706457		815	1620257745	1.74	0.705495		809	1620256921	1.43	0.705742		814	1620256110	1.7	0.70574
					832	1670910327	0.945442	0.705319		939	1583967070	1.62	0.706636		866	1584050634	1.32	0.706809		879	1584657632	3.05	0.706183		848	1585350689	2.43	0.706346		816	1620257745	1.76	0.705683		810	1620256921	1.44	0.705779		815	1620256111	1.71	0.705817
					833	1670910327	0.952908	0.705491		940	1583967071	1.59	0.706434		867	1584050634	1.31	0.706693		880	1584657633	3.07	0.706295		849	1585350690	2.43	0.706521		817	1620257745	1.82	0.705805		811	1620256922	1.42	0.705951		816	1620256111	1.69	0.705801
					834	1670910328	0.957564	0.705244		941	1583967071	1.59	0.706192		868	1584050635	1.27	0.70662		881	1584657633	3.03	0.706329		850	1585350690	2.44	0.70663		818	1620257745	1.8	0.705889		812	1620256922	1.43	0.705899		817	1620256111	1.68	0.705667
					835	1670910328	1.01279	0.705101		942	1583967071	1.58	0.706299		869	1584050635	1.24	0.70678		882	1584657633	3.08	0.706237		851	1585350690	2.43	0.706728		819	1620257746	1.78	0.70561		813	1620256922	1.38	0.705809		818	1620256111	1.71	0.70564
					836	1670910328	0.999251	0.704991		943	1583967072	1.55	0.706322		870	1584050635	1.24	0.706673		883	1584657634	3.01	0.706327		852	1585350690	2.45	0.706725		820	1620257746	1.8	0.705715		814	1620256922	1.42	0.706		819	1620256112	1.7	0.705587
					837	1670910328	0.973277	0.70464		944	1583967072	1.56	0.706214		871	1584050635	1.23	0.706636		884	1584657634	2.86	0.706492		853	1585350691	2.45	0.706681		821	1620257746	1.83	0.705932		815	1620256923	1.43	0.706354		820	1620256112	1.69	0.705585
					838	1670910329	0.956942	0.704571		945	1583967072	1.55	0.706137		872	1584050636	1.22	0.706526		885	1584657634	2.84	0.706667		854	1585350691	2.45	0.70663		822	1620257746	1.87	0.70603		816	1620256923	1.48	0.706607		821	1620256112	1.7	0.705563
					839	1670910329	0.985606	0.704438		946	1583967072	1.54	0.706036		873	1584050636	1.21	0.706363		886	1584657634	2.98	0.706698		855	1585350691	2.44	0.706453		823	1620257747	1.94	0.706107		817	1620256923	1.48	0.706692		822	1620256112	1.73	0.705686
					840	1670910329	1.00673	0.704171		947	1583967073	1.54	0.706387		874	1584050636	1.21	0.706215		887	1584657635	2.97	0.70672		856	1585350691	2.45	0.706432		824	1620257747	1.9	0.706125		818	1620256923	1.46	0.706768		823	1620256113	1.75	0.705519
					841	1670910330	1.02335	0.704258		948	1583967073	1.53	0.706319		875	1584050637	1.22	0.706183		888	1584657635	2.84	0.706563		857	1585350692	2.44	0.706359		825	1620257747	1.84	0.705987		819	1620256924	1.5	0.706662		824	1620256113	1.74	0.705581
					842	1670910330	1.00219	0.704128		949	1583967073	1.49	0.706421		876	1584050637	1.21	0.705974		889	1584657635	2.84	0.706459		858	1585350692	2.45	0.706323		826	1620257748	1.88	0.706137		820	1620256924	1.46	0.70673		825	1620256113	1.75	0.706013
					843	1670910330	1.00692	0.704317		950	1583967073	1.46	0.706432		877	1584050637	1.21	0.705899		890	1584657635	2.78	0.706421		859	1585350692	2.44	0.70629		827	1620257748	1.97	0.706094		821	1620256924	1.4	0.706219		826	1620256114	1.75	0.706166
					844	1670910330	1.00775	0.704724		951	1583967074	1.44	0.706421		878	1584050637	1.2	0.706004		891	1584657636	2.85	0.706629		860	1585350693	2.47	0.706294		828	1620257748	1.95	0.706181		822	1620256924	1.44	0.705897		827	1620256114	1.74	0.706009
					845	1670910331	1.06371	0.70529		952	1583967074	1.4	0.706446		879	1584050638	1.19	0.706029		892	1584657636	2.95	0.706809		861	1585350693	2.51	0.706627		829	1620257748	1.92	0.706142		823	1620256925	1.46	0.705666		828	1620256114	1.74	0.705935
					846	1670910331	1.09694	0.705295		953	1583967074	1.4	0.706542		880	1584050638	1.17	0.706005		893	1584657636	2.88	0.706792		862	1585350693	2.51	0.706736		830	1620257749	1.91	0.706109		824	1620256925	1.45	0.705382		829	1620256114	1.68	0.705889
					847	1670910331	1.09812	0.705234		954	1583967074	1.36	0.706644		881	1584050638	1.16	0.706138		894	1584657636	2.81	0.706788		863	1585350693	2.55	0.706753		831	1620257749	1.92	0.705995		825	1620256925	1.42	0.705314		830	1620256115	1.65	0.705949
					848	1670910331	1.11795	0.705036		955	1583967075	1.34	0.706475		882	1584050638	1.15	0.705905		895	1584657637	2.76	0.706837		864	1585350694	2.54	0.706628		832	1620257749	1.93	0.70604		826	1620256926	1.42	0.705497		831	1620256115	1.72	0.705943
					849	1670910332	1.07335	0.705016		956	1583967075	1.33	0.706542		883	1584050639	1.16	0.705893		896	1584657637	2.61	0.706781		865	1585350694	2.52	0.706543		833	1620257749	1.91	0.7061		827	1620256926	1.42	0.705722		832	1620256115	1.76	0.705916
					850	1670910332	1.07289	0.705048		957	1583967075	1.28	0.706483		884	1584050639	1.18	0.706016		897	1584657637	2.51	0.706936		866	1585350694	2.49	0.706562		834	1620257750	1.89	0.706058		828	1620256926	1.41	0.705778		833	1620256115	1.63	0.705788
					851	1670910332	1.08809	0.704849		958	1583967076	1.28	0.706634		885	1584050639	1.16	0.706378		898	1584657638	2.57	0.706954		867	1585350694	2.51	0.706355		835	1620257750	1.88	0.705861		829	1620256926	1.41	0.705913		834	1620256116	1.59	0.705781
					852	1670910332	1.0571	0.704517		959	1583967076	1.28	0.706796		886	1584050639	1.16	0.706379		899	1584657638	2.59	0.70691		868	1585350695	2.56	0.706349		836	1620257750	1.88	0.705856		830	1620256927	1.41	0.706106		835	1620256116	1.68	0.7055
					853	1670910333	1.04754	0.704539		960	1583967076	1.24	0.706718		887	1584050640	1.15	0.706724		900	1584657638	2.58	0.706692		869	1585350695	2.6	0.706302		837	1620257750	1.91	0.705902		831	1620256927	1.39	0.706411		836	1620256116	1.67	0.705608
					854	1670910333	1.12669	0.70437		961	1583967076	1.24	0.706875		888	1584050640	1.14	0.706481		901	1584657638	2.52	0.706483		870	1585350695	2.62	0.70622		838	1620257751	1.93	0.70591		832	1620256927	1.39	0.706399		837	1620256116	1.66	0.705861
					855	1670910333	1.15061	0.704643		962	1583967077	1.25	0.706687		889	1584050640	1.14	0.70648		902	1584657639	2.37	0.706339		871	1585350695	2.61	0.70634		839	1620257751	1.93	0.705859		833	1620256927	1.35	0.706167		838	1620256117	1.65	0.705901
					856	1670910334	1.13429	0.704768		963	1583967077	1.23	0.706869		890	1584050641	1.15	0.70671		903	1584657639	2.38	0.706274		872	1585350696	2.62	0.706383		840	1620257751	1.94	0.70591		834	1620256928	1.35	0.706012		839	1620256117	1.66	0.705838
					857	1670910334	1.14806	0.705121		964	1583967077	1.22	0.70689		891	1584050641	1.18	0.706592		904	1584657639	2.4	0.706306		873	1585350696	2.63	0.706538		841	1620257752	1.96	0.705891		835	1620256928	1.36	0.705933		840	1620256117	1.72	0.706058
					858	1670910334	1.17825	0.704906		965	1583967077	1.2	0.706727		892	1584050641	1.18	0.706587		905	1584657639	2.4	0.706169		874	1585350696	2.64	0.706473		842	1620257752	1.97	0.705861		836	1620256928	1.38	0.705858		841	1620256118	1.74	0.706044
					859	1670910334	1.18521	0.705007		966	1583967078	1.19	0.70674		893	1584050641	1.19	0.706313		906	1584657640	2.47	0.705874		875	1585350696	2.66	0.706582		843	1620257752	1.95	0.705923		837	1620256928	1.39	0.705767		842	1620256118	1.71	0.705991
					860	1670910335	1.14091	0.70498		967	1583967078	1.18	0.706695		894	1584050642	1.21	0.706079		907	1584657640	2.56	0.705828		876	1585350697	2.66	0.706603		844	1620257752	1.97	0.706		838	1620256929	1.37	0.705713		843	1620256118	1.63	0.705727
					861	1670910335	1.17598	0.70523		968	1583967078	1.2	0.706502		895	1584050642	1.19	0.706352		908	1584657640	2.63	0.705696		877	1585350697	2.68	0.706574		845	1620257753	1.99	0.706059		839	1620256929	1.35	0.705388		844	1620256118	1.67	0.705741
					862	1670910335	1.22352	0.705237		969	1583967078	1.21	0.706202		896	1584050642	1.19	0.706591		909	1584657640	2.71	0.705981		878	1585350697	2.69	0.706373		846	1620257753	1.99	0.706263		840	1620256929	1.35	0.705289		845	1620256119	1.73	0.705558
					863	1670910335	1.25305	0.704952		970	1583967079	1.21	0.706188		897	1584050642	1.19	0.706793		910	1584657641	2.76	0.706042		879	1585350698	2.67	0.706221		847	1620257753	1.94	0.706457		841	1620256930	1.31	0.705396		846	1620256119	1.71	0.705574
					864	1670910336	1.2454	0.704769		971	1583967079	1.22	0.70589		898	1584050643	1.17	0.706642		911	1584657641	2.77	0.706166		880	1585350698	2.58	0.706207		848	1620257753	1.91	0.706373		842	1620256930	1.31	0.705573		847	1620256119	1.67	0.705673
					865	1670910336	1.24025	0.704517		972	1583967079	1.28	0.705943		899	1584050643	1.15	0.706987		912	1584657641	2.68	0.706316		881	1585350698	2.62	0.706258		849	1620257754	1.9	0.706311		843	1620256930	1.35	0.70571		848	1620256119	1.65	0.70576
					866	1670910336	1.23915	0.70462		973	1583967079	1.36	0.70585		900	1584050643	1.14	0.70661		913	1584657641	2.68	0.706305		882	1585350698	2.7	0.70623		850	1620257754	1.94	0.706337		844	1620256930	1.34	0.705762		849	1620256120	1.63	0.705961
					867	1670910336	1.32944	0.704879		974	1583967080	1.4	0.705841		901	1584050643	1.17	0.706537		914	1584657642	2.72	0.706389		883	1585350699	2.7	0.706255		851	1620257754	1.94	0.706397		845	1620256931	1.33	0.706057		850	1620256120	1.65	0.706213
					868	1670910337	1.33515	0.70498		975	1583967080	1.39	0.705948		902	1584050644	1.17	0.706601		915	1584657642	2.74	0.706434		884	1585350699	2.69	0.706287		852	1620257754	1.95	0.706442		846	1620256931	1.36	0.706242		851	1620256120	1.64	0.706391
					869	1670910337	1.36282	0.705288		976	1583967080	1.41	0.70581		903	1584050644	1.18	0.706708		916	1584657642	2.71	0.706731		885	1585350699	2.69	0.706489		853	1620257755	2.04	0.706252		847	1620256931	1.35	0.706517		852	1620256120	1.6	0.706601
					870	1670910337	1.36425	0.705246		977	1583967081	1.41	0.705786		904	1584050644	1.2	0.706966		917	1584657643	2.66	0.70668		886	1585350699	2.68	0.70666		854	1620257755	2.07	0.706011		848	1620256931	1.34	0.706627		853	1620256121	1.63	0.706604
					871	1670910337	1.33473	0.705519		978	1583967081	1.39	0.705946		905	1584050645	1.21	0.706885		918	1584657643	2.68	0.706551		887	1585350700	2.66	0.706913		855	1620257755	2.07	0.706037		849	1620256932	1.34	0.706579		854	1620256121	1.65	0.706485
					872	1670910338	1.33165	0.705608		979	1583967081	1.4	0.706037		906	1584050645	1.2	0.706615		919	1584657643	2.73	0.70656		888	1585350700	2.66	0.706943		856	1620257755	2.02	0.705821		850	1620256932	1.36	0.706537		855	1620256121	1.66	0.706465
					873	1670910338	1.3146	0.705594		980	1583967081	1.4	0.705513		907	1584050645	1.19	0.706756		920	1584657643	2.73	0.706516		889	1585350700	2.61	0.706953		857	1620257756	2.01	0.705869		851	1620256932	1.38	0.706276		856	1620256121	1.67	0.706316
					874	1670910338	1.33921	0.705565		981	1583967082	1.39	0.705338		908	1584050645	1.17	0.706688		921	1584657644	2.6	0.706491		890	1585350700	2.59	0.706631		858	1620257756	1.99	0.705924		852	1620256932	1.35	0.706315		857	1620256122	1.66	0.706031
					875	1670910339	1.36287	0.705313		982	1583967082	1.38	0.705102		909	1584050646	1.14	0.706495		922	1584657644	2.66	0.706328		891	1585350701	2.63	0.706524		859	1620257756	1.97	0.705982		853	1620256933	1.37	0.706245		858	1620256122	1.7	0.706041
					876	1670910339	1.38828	0.70534		983	1583967082	1.38	0.705033		910	1584050646	1.14	0.706439		923	1584657644	2.81	0.706388		892	1585350701	2.66	0.706323		860	1620257757	1.94	0.705849		854	1620256933	1.38	0.706304		859	1620256122	1.69	0.706271
					877	1670910339	1.33649	0.70493		984	1583967082	1.39	0.705334		911	1584050646	1.14	0.706518		924	1584657644	2.78	0.706413		893	1585350701	2.64	0.706237		861	1620257757	1.93	0.705792		855	1620256933	1.39	0.706146		860	1620256123	1.67	0.7061
					878	1670910339	1.38383	0.705275		985	1583967083	1.43	0.705389		912	1584050646	1.15	0.706285		925	1584657645	2.71	0.70637		894	1585350702	2.61	0.706286		862	1620257757	1.95	0.705894		856	1620256933	1.43	0.706191		861	1620256123	1.68	0.70632
					879	1670910340	1.35648	0.705143		986	1583967083	1.41	0.705924		913	1584050647	1.18	0.705906		926	1584657645	2.75	0.706522		895	1585350702	2.66	0.706314		863	1620257757	1.95	0.706044		857	1620256934	1.43	0.706363		862	1620256123	1.7	0.706385
					880	1670910340	1.33686	0.705088		987	1583967083	1.36	0.706231		914	1584050647	1.22	0.705939		927	1584657645	2.83	0.706588		896	1585350702	2.65	0.706354		864	1620257758	1.97	0.706068		858	1620256934	1.41	0.706407		863	1620256123	1.66	0.706241
					881	1670910340	1.34312	0.705279		988	1583967083	1.33	0.706458		915	1584050647	1.25	0.706052		928	1584657645	2.87	0.706631		897	1585350702	2.64	0.706474		865	1620257758	2	0.70615		859	1620256934	1.42	0.706617		864	1620256124	1.61	0.706139
					882	1670910340	1.42114	0.70539		989	1583967084	1.31	0.706629		916	1584050647	1.23	0.706385		929	1584657646	2.86	0.706504		898	1585350703	2.64	0.706616		866	1620257758	2.05	0.706117		860	1620256935	1.44	0.706501		865	1620256124	1.61	0.70609
					883	1670910341	1.40667	0.705468		990	1583967084	1.3	0.706948		917	1584050648	1.22	0.706406		930	1584657646	2.86	0.706562		899	1585350703	2.65	0.706609		867	1620257758	2	0.706112		861	1620256935	1.38	0.706482		866	1620256124	1.61	0.706021
					884	1670910341	1.3992	0.705408		991	1583967084	1.29	0.707011		918	1584050648	1.25	0.70636		931	1584657646	2.7	0.70639		900	1585350703	2.63	0.706684		868	1620257759	1.93	0.705812		862	1620256935	1.37	0.706438		867	1620256124	1.63	0.705907
					885	1670910341	1.40537	0.705301		992	1583967085	1.28	0.70693		919	1584050648	1.23	0.706704		932	1584657647	2.7	0.706239		901	1585350703	2.61	0.706717		869	1620257759	1.92	0.705849		863	1620256935	1.39	0.706257		868	1620256125	1.67	0.705499
					886	1670910341	1.37999	0.705626		993	1583967085	1.27	0.706677		920	1584050648	1.21	0.707018		933	1584657647	2.81	0.706074		902	1585350704	2.59	0.70651		870	1620257759	1.93	0.705575		864	1620256936	1.38	0.70606		869	1620256125	1.68	0.705523
					887	1670910342	1.37632	0.705692		994	1583967085	1.25	0.706054		921	1584050649	1.21	0.707032		934	1584657647	2.74	0.706105		903	1585350704	2.55	0.706433		871	1620257759	1.88	0.705424		865	1620256936	1.4	0.705876		870	1620256125	1.65	0.705676
					888	1670910342	1.43695	0.70564		995	1583967085	1.25	0.705913		922	1584050649	1.21	0.70692		935	1584657647	2.74	0.70616		904	1585350704	2.53	0.706332		872	1620257760	1.82	0.70532		866	1620256936	1.44	0.705614		871	1620256125	1.65	0.705938
					889	1670910342	1.4139	0.705501		996	1583967086	1.26	0.705852		923	1584050649	1.23	0.706832		936	1584657648	2.79	0.706223		905	1585350704	2.54	0.706287		873	1620257760	1.8	0.705151		867	1620256936	1.46	0.705393		872	1620256126	1.63	0.706317
					890	1670910343	1.39812	0.705834		997	1583967086	1.24	0.70581		924	1584050650	1.24	0.706634		937	1584657648	2.87	0.706503		906	1585350705	2.48	0.70642		874	1620257760	1.82	0.705333		868	1620256937	1.49	0.705524		873	1620256126	1.65	0.706492
					891	1670910343	1.39743	0.705765		998	1583967086	1.25	0.705992		925	1584050650	1.24	0.706543		938	1584657648	2.92	0.706475		907	1585350705	2.46	0.706328		875	1620257761	1.84	0.705577		869	1620256937	1.5	0.705564		874	1620256126	1.68	0.706359
					892	1670910343	1.39363	0.705567		999	1583967086	1.29	0.705945		926	1584050650	1.27	0.706857		939	1584657648	2.95	0.706413		908	1585350705	2.48	0.706213		876	1620257761	1.89	0.705794		870	1620256937	1.45	0.705385		875	1620256127	1.68	0.706121
					893	1670910343	1.37186	0.705556		1000	1583967087	1.31	0.706051		927	1584050650	1.27	0.706905		940	1584657649	3	0.706215		909	1585350706	2.5	0.706253		877	1620257761	1.92	0.70597		871	1620256937	1.46	0.70562		876	1620256127	1.68	0.706077
					894	1670910344	1.33911	0.705451		1001	1583967087	1.32	0.706175		928	1584050651	1.26	0.707042		941	1584657649	2.95	0.706224		910	1585350706	2.53	0.706271		878	1620257761	1.84	0.706359		872	1620256938	1.48	0.705648		877	1620256127	1.63	0.70619
					895	1670910344	1.40552	0.705357		1002	1583967087	1.34	0.706389		929	1584050651	1.24	0.706934		942	1584657649	2.94	0.706233		911	1585350706	2.54	0.706218		879	1620257762	1.83	0.706722		873	1620256938	1.44	0.705886		878	1620256127	1.67	0.706184
					896	1670910344	1.37993	0.705347		1003	1583967087	1.34	0.706534		930	1584050651	1.24	0.70671		943	1584657649	2.99	0.706038		912	1585350706	2.56	0.706163		880	1620257762	1.88	0.70683		874	1620256938	1.44	0.706054		879	1620256128	1.71	0.706127
					897	1670910344	1.38831	0.705088		1004	1583967088	1.33	0.70669		931	1584050651	1.23	0.706465		944	1584657650	3.01	0.705944		913	1585350707	2.52	0.70614		881	1620257762	1.9	0.706925		875	1620256939	1.45	0.706008		880	1620256128	1.65	0.705966
					898	1670910345	1.38382	0.70507		1005	1583967088	1.32	0.706578		932	1584050652	1.2	0.706248		945	1584657650	3	0.706048		914	1585350707	2.51	0.705996		882	1620257762	1.82	0.7067		876	1620256939	1.45	0.706037		881	1620256128	1.58	0.705963
					899	1670910345	1.33941	0.704987		1006	1583967088	1.34	0.706527		933	1584050652	1.21	0.705812		946	1584657650	2.99	0.706141		915	1585350707	2.55	0.706113		883	1620257763	1.75	0.706415		877	1620256939	1.44	0.706044		882	1620256128	1.63	0.705973
					900	1670910345	1.35386	0.704576		1007	1583967089	1.35	0.706321		934	1584050652	1.22	0.705417		947	1584657651	2.97	0.70618		916	1585350707	2.55	0.706143		884	1620257763	1.71	0.706098		878	1620256939	1.43	0.705986		883	1620256129	1.64	0.705917
					901	1670910345	1.35375	0.704667		1008	1583967089	1.38	0.706056		935	1584050652	1.23	0.705308		948	1584657651	2.94	0.706404		917	1585350708	2.53	0.706307		885	1620257763	1.73	0.705866		879	1620256940	1.4	0.706257		884	1620256129	1.66	0.706148
					902	1670910346	1.42046	0.704898		1009	1583967089	1.4	0.706099		936	1584050653	1.24	0.705273		949	1584657651	2.99	0.706551		918	1585350708	2.54	0.706582		886	1620257763	1.81	0.705725		880	1620256940	1.41	0.706451		885	1620256129	1.67	0.705886
					903	1670910346	1.45119	0.705019		1010	1583967089	1.41	0.706013		937	1584050653	1.24	0.705685		950	1584657651	2.94	0.706493		919	1585350708	2.58	0.706792		887	1620257764	1.85	0.705566		881	1620256940	1.41	0.706248		886	1620256129	1.63	0.70579
					904	1670910346	1.44184	0.704864		1011	1583967090	1.38	0.705922		938	1584050653	1.23	0.706318		951	1584657652	2.9	0.706545		920	1585350708	2.57	0.706836		888	1620257764	1.8	0.705532		882	1620256940	1.37	0.706115		887	1620256130	1.65	0.70558
					905	1670910346	1.42641	0.704952		1012	1583967090	1.42	0.706094		939	1584050654	1.25	0.706459		952	1584657652	2.95	0.706463		921	1585350709	2.54	0.706769		889	1620257764	1.8	0.70538		883	1620256941	1.4	0.706013		888	1620256130	1.71	0.70586
					906	1670910347	1.35448	0.70529		1013	1583967090	1.4	0.70638		940	1584050654	1.23	0.706676		953	1584657652	2.92	0.706472		922	1585350709	2.54	0.706708		890	1620257764	1.81	0.705628		884	1620256941	1.42	0.705902		889	1620256130	1.69	0.70606
					907	1670910347	1.4055	0.705346		1014	1583967090	1.4	0.706511		941	1584050654	1.24	0.706882		954	1584657652	2.8	0.706476		923	1585350709	2.53	0.706656		891	1620257765	1.79	0.705692		885	1620256941	1.41	0.705756		890	1620256130	1.69	0.706272
					908	1670910347	1.41342	0.705482		1015	1583967091	1.41	0.7067		942	1584050654	1.27	0.707131		955	1584657653	2.72	0.706506		924	1585350709	2.55	0.706553		892	1620257765	1.8	0.705809		886	1620256941	1.43	0.70569		891	1620256131	1.67	0.706355
					909	1670910348	1.40969	0.705396		1016	1583967091	1.42	0.706739		943	1584050655	1.28	0.707393		956	1584657653	2.8	0.706358		925	1585350710	2.65	0.706469		893	1620257765	1.91	0.70599		887	1620256942	1.48	0.705488		892	1620256131	1.65	0.706272
					910	1670910348	1.4167	0.705263		1017	1583967091	1.39	0.706988		944	1584050655	1.28	0.707516		957	1584657653	2.76	0.706291		926	1585350710	2.64	0.706353		894	1620257766	1.99	0.705992		888	1620256942	1.46	0.705441		893	1620256131	1.61	0.706108
					911	1670910348	1.35634	0.705142		1018	1583967091	1.39	0.707133		945	1584050655	1.25	0.707408		958	1584657653	2.73	0.706219		927	1585350710	2.57	0.706505		895	1620257766	2.01	0.705936		889	1620256942	1.45	0.705103		894	1620256132	1.58	0.706074
					912	1670910348	1.4078	0.704937		1019	1583967092	1.41	0.706729		946	1584050655	1.21	0.707083		959	1584657654	2.74	0.706302		928	1585350711	2.59	0.706648		896	1620257766	2.01	0.705843		890	1620256942	1.45	0.705373		895	1620256132	1.65	0.706044
					913	1670910349	1.44243	0.705112		1020	1583967092	1.43	0.706805		947	1584050656	1.18	0.706785		960	1584657654	2.88	0.706401		929	1585350711	2.58	0.706764		897	1620257766	1.91	0.705831		891	1620256943	1.47	0.705752		896	1620256132	1.69	0.705861
					914	1670910349	1.42124	0.704969		1021	1583967092	1.41	0.706788		948	1584050656	1.18	0.706558		961	1584657654	2.86	0.706442		930	1585350711	2.62	0.706902		898	1620257767	1.8	0.705722		892	1620256943	1.48	0.705873		897	1620256132	1.65	0.705619
					915	1670910349	1.35533	0.705157		1022	1583967092	1.42	0.706579		949	1584050656	1.19	0.706508		962	1584657654	2.77	0.706358		931	1585350711	2.64	0.707069		899	1620257767	1.82	0.705619		893	1620256943	1.49	0.70579		898	1620256133	1.64	0.705677
					916	1670910349	1.38669	0.705367		1023	1583967093	1.42	0.706338		950	1584050656	1.21	0.706325		963	1584657655	2.78	0.706378		932	1585350712	2.7	0.706797		900	1620257767	1.86	0.705651		894	1620256944	1.5	0.705941		899	1620256133	1.67	0.705778
					917	1670910350	1.33153	0.705434		1024	1583967093	1.39	0.706263		951	1584050657	1.22	0.705869		964	1584657655	2.75	0.706273		933	1585350712	2.64	0.706536		901	1620257767	1.91	0.705545		895	1620256944	1.51	0.705788		900	1620256133	1.66	0.705977
					918	1670910350	1.33389	0.705488		1025	1583967093	1.36	0.706214		952	1584050657	1.23	0.70574		965	1584657655	2.79	0.706342		934	1585350712	2.63	0.706327		902	1620257768	1.86	0.705421		896	1620256944	1.52	0.705933		901	1620256133	1.68	0.705976
					919	1670910350	1.44065	0.705193		1026	1583967094	1.37	0.705957		953	1584050657	1.22	0.706002		966	1584657656	2.88	0.70629		935	1585350712	2.66	0.706373		903	1620257768	1.82	0.70548		897	1620256944	1.52	0.705994		902	1620256134	1.68	0.706037
					920	1670910350	1.38157	0.705133		1027	1583967094	1.4	0.705647		954	1584050658	1.23	0.706387		967	1584657656	2.88	0.70631		936	1585350713	2.62	0.706252		904	1620257768	1.85	0.705852		898	1620256945	1.54	0.706129		903	1620256134	1.67	0.705874
					921	1670910351	1.3561	0.705049		1028	1583967094	1.39	0.705591		955	1584050658	1.25	0.70656		968	1584657656	2.83	0.706101		937	1585350713	2.61	0.706219		905	1620257768	1.86	0.70612		899	1620256945	1.52	0.705836		904	1620256134	1.65	0.70595
					922	1670910351	1.36043	0.704861		1029	1583967094	1.37	0.705865		956	1584050658	1.26	0.706904		969	1584657656	2.8	0.706045		938	1585350713	2.65	0.706122		906	1620257769	1.84	0.706154		900	1620256945	1.5	0.70577		905	1620256134	1.66	0.705836
					923	1670910351	1.39301	0.704703		1030	1583967095	1.34	0.706045		957	1584050658	1.24	0.707142		970	1584657657	2.75	0.706072		939	1585350713	2.65	0.706123		907	1620257769	1.82	0.706241		901	1620256945	1.49	0.705632		906	1620256135	1.74	0.705864
					924	1670910352	1.44593	0.704617		1031	1583967095	1.35	0.706049		958	1584050659	1.21	0.706944		971	1584657657	2.73	0.706194		940	1585350714	2.6	0.706114		908	1620257769	1.79	0.706119		902	1620256946	1.46	0.705876		907	1620256135	1.74	0.70586
					925	1670910352	1.40046	0.704511		1032	1583967095	1.36	0.706259		959	1584050659	1.19	0.707014		972	1584657657	2.75	0.706376		941	1585350714	2.59	0.706257		909	1620257770	1.82	0.706105		903	1620256946	1.44	0.70581		908	1620256135	1.71	0.705726
					926	1670910352	1.36479	0.704458		1033	1583967095	1.36	0.706265		960	1584050659	1.2	0.707015		973	1584657657	2.77	0.70634		942	1585350714	2.6	0.706459		910	1620257770	1.89	0.705994		904	1620256946	1.45	0.705568		909	1620256136	1.72	0.705763
					927	1670910352	1.39526	0.704893		1034	1583967096	1.35	0.706505		961	1584050659	1.2	0.706914		974	1584657658	2.73	0.706143		943	1585350715	2.6	0.706568		911	1620257770	1.9	0.70588		905	1620256946	1.42	0.705426		910	1620256136	1.81	0.705753
					928	1670910353	1.3897	0.705159		1035	1583967096	1.37	0.70655		962	1584050660	1.21	0.706732		975	1584657658	2.69	0.706164		944	1585350715	2.61	0.706464		912	1620257770	1.84	0.705731		906	1620256947	1.4	0.705344		911	1620256136	1.77	0.705855
					929	1670910353	1.40696	0.705183		1036	1583967096	1.36	0.70643		963	1584050660	1.22	0.70655		976	1584657658	2.65	0.706251		945	1585350715	2.59	0.706422		913	1620257771	1.89	0.705595		907	1620256947	1.41	0.705179		912	1620256136	1.74	0.705688
					930	1670910353	1.42308	0.705351		1037	1583967096	1.37	0.706144		964	1584050660	1.22	0.706532		977	1584657658	2.65	0.706377		946	1585350715	2.52	0.706348		914	1620257771	1.93	0.705404		908	1620256947	1.4	0.705382		913	1620256137	1.75	0.705746
					931	1670910353	1.38488	0.705521		1038	1583967097	1.38	0.706098		965	1584050660	1.23	0.706391		978	1584657659	2.66	0.706304		947	1585350716	2.51	0.706581		915	1620257771	1.92	0.705419		909	1620256948	1.43	0.705716		914	1620256137	1.89	0.705885
					932	1670910354	1.3931	0.705567		1039	1583967097	1.36	0.705989		966	1584050661	1.22	0.706462		979	1584657659	2.66	0.706368		948	1585350716	2.5	0.706539		916	1620257771	1.94	0.705582		910	1620256948	1.46	0.705947		915	1620256137	1.96	0.705868
					933	1670910354	1.40201	0.705571		1040	1583967097	1.38	0.706075		967	1584050661	1.22	0.706663		980	1584657659	2.67	0.706412		949	1585350716	2.53	0.706593		917	1620257772	2.01	0.705488		911	1620256948	1.44	0.705971		916	1620256137	1.88	0.705782
					934	1670910354	1.38505	0.705517		1041	1583967098	1.38	0.7061		968	1584050661	1.2	0.707261		981	1584657660	2.58	0.706608		950	1585350716	2.5	0.706604		918	1620257772	2.02	0.705434		912	1620256948	1.42	0.706167		917	1620256138	1.85	0.705713
					935	1670910354	1.35294	0.705322		1042	1583967098	1.39	0.706112		969	1584050661	1.19	0.707155		982	1584657660	2.62	0.706718		951	1585350717	2.43	0.706613		919	1620257772	2.02	0.705461		913	1620256949	1.39	0.706187		918	1620256138	1.83	0.705806
					936	1670910355	1.32956	0.705272		1043	1583967098	1.36	0.705983		970	1584050662	1.2	0.707006		983	1584657660	2.67	0.706893		952	1585350717	2.43	0.706632		920	1620257772	2.03	0.705496		914	1620256949	1.36	0.706453		919	1620256138	1.85	0.705938
					937	1670910355	1.35053	0.705124		1044	1583967098	1.35	0.705911		971	1584050662	1.18	0.707206		984	1584657660	2.64	0.707053		953	1585350717	2.46	0.70671		921	1620257773	2.03	0.705594		915	1620256949	1.38	0.70642		920	1620256138	1.79	0.706037
					938	1670910355	1.41671	0.705274		1045	1583967099	1.34	0.705821		972	1584050662	1.16	0.707183		985	1584657661	2.6	0.706944		954	1585350717	2.46	0.706599		922	1620257773	2.02	0.705695		916	1620256949	1.41	0.706302		921	1620256139	1.78	0.705962
					939	1670910356	1.40368	0.70529		1046	1583967099	1.33	0.705616		973	1584050663	1.19	0.707043		986	1584657661	2.62	0.706795		955	1585350718	2.44	0.706544		923	1620257773	2.08	0.705788		917	1620256950	1.41	0.70625		922	1620256139	1.74	0.705912
					940	1670910356	1.37995	0.705323		1047	1583967099	1.33	0.705524		974	1584050663	1.18	0.707093		987	1584657661	2.66	0.706582		956	1585350718	2.41	0.706368		924	1620257774	2.13	0.705763		918	1620256950	1.41	0.70603		923	1620256139	1.78	0.706066
					941	1670910356	1.37539	0.705374		1048	1583967099	1.34	0.705284		975	1584050663	1.17	0.707213		988	1584657661	2.65	0.706365		957	1585350718	2.4	0.706324		925	1620257774	2.12	0.705687		919	1620256950	1.38	0.705878		924	1620256139	1.84	0.705851
					942	1670910356	1.36734	0.705489		1049	1583967100	1.32	0.705348		976	1584050663	1.16	0.707271		989	1584657662	2.67	0.706166		958	1585350718	2.42	0.706226		926	1620257774	2.11	0.705582		920	1620256950	1.36	0.705867		925	1620256140	1.85	0.705955
					943	1670910357	1.31439	0.705596		1050	1583967100	1.37	0.705679		977	1584050664	1.17	0.706873		990	1584657662	2.58	0.705951		959	1585350719	2.41	0.706421		927	1620257774	2.05	0.705709		921	1620256951	1.39	0.705902		926	1620256140	1.87	0.706062
					944	1670910357	1.30757	0.705376		1051	1583967100	1.42	0.706016		978	1584050664	1.17	0.707014		991	1584657662	2.56	0.70586		960	1585350719	2.42	0.706424		928	1620257775	2.02	0.705865		922	1620256951	1.36	0.705755		927	1620256140	1.9	0.705853
					945	1670910357	1.27614	0.705029		1052	1583967100	1.45	0.706363		979	1584050664	1.16	0.707048		992	1584657662	2.66	0.705997		961	1585350719	2.49	0.706405		929	1620257775	2.06	0.705892		923	1620256951	1.35	0.705737		928	1620256141	1.91	0.705702
					946	1670910357	1.24229	0.704853		1053	1583967101	1.46	0.706485		980	1584050664	1.16	0.707078		993	1584657663	2.72	0.706114		962	1585350720	2.52	0.706566		930	1620257775	2.09	0.705903		924	1620256952	1.38	0.705583		929	1620256141	1.92	0.70576
					947	1670910358	1.26305	0.70491		1054	1583967101	1.41	0.706813		981	1584050665	1.17	0.706485		994	1584657663	2.75	0.706257		963	1585350720	2.5	0.70654		931	1620257775	2.08	0.705962		925	1620256952	1.41	0.705652		930	1620256141	1.89	0.705848
					948	1670910358	1.27095	0.705072		1055	1583967101	1.41	0.706772		982	1584050665	1.16	0.706454		995	1584657663	2.74	0.706501		964	1585350720	2.46	0.706616		932	1620257776	2.04	0.705745		926	1620256952	1.4	0.706084		931	1620256141	1.92	0.706082
					949	1670910358	1.35016	0.705066		1056	1583967101	1.4	0.706681		983	1584050665	1.16	0.706476		996	1584657663	2.75	0.706628		965	1585350720	2.46	0.706675		933	1620257776	2.01	0.705699		927	1620256952	1.35	0.706185		932	1620256142	1.95	0.706272
					950	1670910358	1.3734	0.705143		1057	1583967102	1.4	0.706319		984	1584050665	1.18	0.706423		997	1584657664	2.77	0.706737		966	1585350721	2.5	0.706686		934	1620257776	1.98	0.70591		928	1620256953	1.39	0.706319		933	1620256142	1.96	0.706282
					951	1670910359	1.36992	0.705266		1058	1583967102	1.41	0.705874		985	1584050666	1.18	0.706207		998	1584657664	2.69	0.706712		967	1585350721	2.46	0.706643		935	1620257776	1.98	0.70578		929	1620256953	1.39	0.706316		934	1620256142	1.98	0.706271
					952	1670910359	1.35293	0.705329		1059	1583967102	1.44	0.705664		986	1584050666	1.17	0.706488		999	1584657664	2.59	0.706577		968	1585350721	2.41	0.706583		936	1620257777	2.01	0.705632		930	1620256953	1.4	0.706519		935	1620256142	1.89	0.706149
					953	1670910359	1.32306	0.705469		1060	1583967103	1.41	0.705439		987	1584050666	1.16	0.706604		1000	1584657665	2.59	0.706436		969	1585350721	2.45	0.706641		937	1620257777	2.13	0.705521		931	1620256953	1.36	0.706591		936	1620256143	1.81	0.706064
					954	1670910359	1.37695	0.705549		1061	1583967103	1.43	0.705364		988	1584050667	1.15	0.70675		1001	1584657665	2.6	0.706587		970	1585350722	2.44	0.706555		938	1620257777	2.1	0.705587		932	1620256954	1.3	0.70623		937	1620256143	1.85	0.706177
					955	1670910360	1.39938	0.705535		1062	1583967103	1.41	0.705305		989	1584050667	1.15	0.706533		1002	1584657665	2.56	0.706503		971	1585350722	2.46	0.706693		939	1620257777	2.05	0.705742		933	1620256954	1.31	0.705938		938	1620256143	1.96	0.706327
					956	1670910360	1.3708	0.70551		1063	1583967103	1.42	0.705462		990	1584050667	1.16	0.706812		1003	1584657665	2.59	0.706414		972	1585350722	2.44	0.706706		940	1620257778	2.08	0.705905		934	1620256954	1.33	0.705777		939	1620256143	2.03	0.706243
					957	1670910360	1.40466	0.705351		1064	1583967104	1.41	0.705311		991	1584050667	1.16	0.706793		1004	1584657666	2.66	0.706475		973	1585350722	2.44	0.706665		941	1620257778	2.05	0.706175		935	1620256954	1.29	0.705815		940	1620256144	1.97	0.706248
					958	1670910361	1.4245	0.705014		1065	1583967104	1.45	0.705315		992	1584050668	1.16	0.706707		1005	1584657666	2.59	0.706474		974	1585350723	2.4	0.706676		942	1620257778	2.06	0.706037		936	1620256955	1.31	0.705649		941	1620256144	1.92	0.706217
					959	1670910361	1.3693	0.704909		1066	1583967104	1.43	0.705591		993	1584050668	1.15	0.70637		1006	1584657666	2.55	0.706645		975	1585350723	2.4	0.706713		943	1620257779	2.12	0.705812		937	1620256955	1.33	0.70567		942	1620256144	1.9	0.706562
					960	1670910361	1.35791	0.704933		1067	1583967104	1.43	0.705786		994	1584050668	1.17	0.706251		1007	1584657666	2.6	0.706658		976	1585350723	2.38	0.706717		944	1620257779	2.12	0.705632		938	1620256955	1.33	0.705801		943	1620256145	1.87	0.706542
					961	1670910361	1.40588	0.704635		1068	1583967105	1.46	0.705853		995	1584050668	1.21	0.706189		1008	1584657667	2.66	0.706511		977	1585350724	2.38	0.706811		945	1620257779	2.08	0.705763		939	1620256955	1.35	0.70594		944	1620256145	1.83	0.706366
					962	1670910362	1.40585	0.704702		1069	1583967105	1.49	0.705923		996	1584050669	1.24	0.705997		1009	1584657667	2.74	0.706512		978	1585350724	2.42	0.706625		946	1620257779	2.01	0.705721		940	1620256956	1.37	0.705992		945	1620256145	1.81	0.706122
					963	1670910362	1.48024	0.704893		1070	1583967105	1.47	0.70595		997	1584050669	1.28	0.705878		1010	1584657667	2.77	0.706494		979	1585350724	2.44	0.706637		947	1620257780	2.14	0.705627		941	1620256956	1.38	0.705992		946	1620256145	1.78	0.705768
					964	1670910362	1.52699	0.705001		1071	1583967105	1.45	0.705921		998	1584050669	1.33	0.706212		1011	1584657667	2.76	0.706574		980	1585350724	2.41	0.706781		948	1620257780	2.14	0.705761		942	1620256956	1.37	0.70631		947	1620256146	1.76	0.705524
					965	1670910362	1.51739	0.705195		1072	1583967106	1.45	0.705956		999	1584050669	1.39	0.706333		1012	1584657668	2.73	0.706581		981	1585350725	2.41	0.706677		949	1620257780	2.05	0.705815		943	1620256957	1.36	0.706398		948	1620256146	1.85	0.705429
					966	1670910363	1.5372	0.705291		1073	1583967106	1.46	0.706094		1000	1584050670	1.39	0.706698		1013	1584657668	2.75	0.706668		982	1585350725	2.45	0.706634		950	1620257780	2.08	0.705905		944	1620256957	1.35	0.705999		949	1620256146	1.89	0.705428
					967	1670910363	1.44956	0.70549		1074	1583967106	1.46	0.706032		1001	1584050670	1.35	0.706818		1014	1584657668	2.72	0.706706		983	1585350725	2.46	0.706694		951	1620257781	2.09	0.706106		945	1620256957	1.38	0.70588		950	1620256146	1.93	0.705429
					968	1670910363	1.43424	0.705713		1075	1583967107	1.46	0.706014		1002	1584050670	1.31	0.707223		1015	1584657669	2.67	0.706685		984	1585350725	2.44	0.706727		952	1620257781	2.13	0.706283		946	1620256957	1.41	0.705773		951	1620256147	1.93	0.705282
					969	1670910363	1.38159	0.705282		1076	1583967107	1.45	0.705791		1003	1584050670	1.31	0.707377		1016	1584657669	2.64	0.706758		985	1585350726	2.46	0.70666		953	1620257781	2.18	0.706373		947	1620256958	1.35	0.705868		952	1620256147	1.94	0.705488
					970	1670910364	1.3788	0.704953		1077	1583967107	1.45	0.705985		1004	1584050671	1.34	0.707214		1017	1584657669	2.67	0.706778		986	1585350726	2.47	0.706652		954	1620257781	2.15	0.706147		948	1620256958	1.33	0.706008		953	1620256147	1.92	0.705546
					971	1670910364	1.38386	0.705112		1078	1583967107	1.44	0.70606		1005	1584050671	1.33	0.707058		1018	1584657669	2.59	0.706819		987	1585350726	2.4	0.706719		955	1620257782	2.09	0.705955		949	1620256958	1.35	0.706109		954	1620256147	1.88	0.705854
					972	1670910364	1.43537	0.705296		1079	1583967108	1.44	0.705998		1006	1584050671	1.32	0.706589		1019	1584657670	2.52	0.706825		988	1585350726	2.39	0.706661		956	1620257782	2.04	0.705852		950	1620256958	1.42	0.706195		955	1620256148	1.91	0.705692
					973	1670910365	1.45191	0.705102		1080	1583967108	1.45	0.706036		1007	1584050672	1.31	0.706392		1020	1584657670	2.56	0.706816		989	1585350727	2.37	0.706638		957	1620257782	2.05	0.705674		951	1620256959	1.39	0.706437		956	1620256148	1.92	0.705728
					974	1670910365	1.52436	0.705524		1081	1583967108	1.45	0.706287		1008	1584050672	1.28	0.706128		1021	1584657670	2.65	0.70682		990	1585350727	2.38	0.706405		958	1620257783	2.04	0.705714		952	1620256959	1.36	0.706229		957	1620256148	1.89	0.70575
					975	1670910365	1.39558	0.705685		1082	1583967108	1.48	0.706453		1009	1584050672	1.23	0.706175		1022	1584657670	2.66	0.70672		991	1585350727	2.39	0.706522		959	1620257783	2.06	0.705847		953	1620256959	1.34	0.706173		958	1620256149	1.91	0.705897
					976	1670910365	1.32145	0.705628		1083	1583967109	1.46	0.706361		1010	1584050672	1.21	0.705998		1023	1584657671	2.71	0.706634		992	1585350727	2.4	0.706615		960	1620257783	2.12	0.705927		954	1620256959	1.35	0.706104		959	1620256149	1.96	0.70603
					977	1670910366	1.32291	0.705504		1084	1583967109	1.43	0.706234		1011	1584050673	1.22	0.705973		1024	1584657671	2.71	0.706366		993	1585350728	2.38	0.706528		961	1620257783	2.04	0.705974		955	1620256960	1.34	0.705865		960	1620256149	1.99	0.706117
					978	1670910366	1.29647	0.705446		1085	1583967109	1.44	0.706312		1012	1584050673	1.23	0.705966		1025	1584657671	2.7	0.706175		994	1585350728	2.4	0.706545		962	1620257784	1.99	0.706062		956	1620256960	1.34	0.705293		961	1620256149	1.98	0.706101
					979	1670910366	1.29703	0.705672		1086	1583967109	1.5	0.706223		1013	1584050673	1.21	0.705884		1026	1584657671	2.75	0.706214		995	1585350728	2.45	0.706537		963	1620257784	2.02	0.706139		957	1620256960	1.4	0.704906		962	1620256150	1.93	0.706045
					980	1670910366	1.28369	0.705444		1087	1583967110	1.54	0.705866		1014	1584050673	1.23	0.70579		1027	1584657672	2.73	0.705962		996	1585350729	2.44	0.706484		964	1620257784	2.03	0.706288		958	1620256961	1.45	0.704815		963	1620256150	1.91	0.70604
					981	1670910367	1.29451	0.705171		1088	1583967110	1.6	0.70568		1015	1584050674	1.28	0.705831		1028	1584657672	2.67	0.705804		997	1585350729	2.35	0.706655		965	1620257784	2.01	0.70635		959	1620256961	1.48	0.704963		964	1620256150	1.99	0.706141
					982	1670910367	1.27451	0.705225		1089	1583967110	1.62	0.705666		1016	1584050674	1.27	0.705773		1029	1584657672	2.68	0.705799		998	1585350729	2.33	0.706697		966	1620257785	1.97	0.706204		960	1620256961	1.45	0.705269		965	1620256150	2.04	0.705962
					983	1670910367	1.26193	0.705398		1090	1583967111	1.6	0.705414		1017	1584050674	1.24	0.705625		1030	1584657672	2.73	0.705885		999	1585350729	2.34	0.70656		967	1620257785	2	0.706203		961	1620256961	1.45	0.70524		966	1620256151	2.06	0.705834
					984	1670910367	1.27968	0.705383		1091	1583967111	1.59	0.705402		1018	1584050674	1.24	0.705516		1031	1584657673	2.74	0.706058		1000	1585350730	2.34	0.706568		968	1620257785	2.02	0.705947		962	1620256962	1.47	0.705347		967	1620256151	2.08	0.705561
					985	1670910368	1.3208	0.705382		1092	1583967111	1.64	0.705621		1019	1584050675	1.22	0.705788		1032	1584657673	2.78	0.706173		1001	1585350730	2.31	0.706442		969	1620257785	2.01	0.705886		963	1620256962	1.48	0.705821		968	1620256151	2.09	0.705571
					986	1670910368	1.34115	0.705525		1093	1583967111	1.58	0.705898		1020	1584050675	1.23	0.706345		1033	1584657673	2.73	0.706153		1002	1585350730	2.24	0.706405		970	1620257786	1.98	0.706013		964	1620256962	1.44	0.706008		969	1620256151	2.04	0.705737
					987	1670910368	1.36265	0.705695		1094	1583967112	1.53	0.706053		1021	1584050675	1.26	0.706445		1034	1584657674	2.69	0.706305		1003	1585350730	2.22	0.706635		971	1620257786	2	0.705937		965	1620256962	1.41	0.706239		970	1620256152	2.04	0.705845
					988	1670910369	1.29393	0.705774		1095	1583967112	1.58	0.706123		1022	1584050676	1.28	0.70647		1035	1584657674	2.68	0.706298		1004	1585350731	2.23	0.70662		972	1620257786	1.97	0.705954		966	1620256963	1.44	0.706358		971	1620256152	2.09	0.705742
					989	1670910369	1.31494	0.706007		1096	1583967112	1.56	0.705868		1023	1584050676	1.26	0.706785		1036	1584657674	2.71	0.706189		1005	1585350731	2.23	0.706593		973	1620257786	2.03	0.706018		967	1620256963	1.42	0.706507		972	1620256152	2.09	0.705799
					990	1670910369	1.34255	0.706249		1097	1583967112	1.53	0.706089		1024	1584050676	1.24	0.707033		1037	1584657674	2.75	0.706254		1006	1585350731	2.21	0.706497		974	1620257787	2.01	0.705827		968	1620256963	1.37	0.706425		973	1620256152	2.05	0.705814
					991	1670910369	1.33659	0.706253		1098	1583967113	1.53	0.706098		1025	1584050676	1.21	0.706871		1038	1584657675	2.7	0.706193		1007	1585350731	2.18	0.706509		975	1620257787	1.94	0.70557		969	1620256963	1.36	0.70617		974	1620256153	2.06	0.706
					992	1670910370	1.31308	0.706119		1099	1583967113	1.54	0.706017		1026	1584050677	1.17	0.706743		1039	1584657675	2.72	0.705992		1008	1585350732	2.19	0.706389		976	1620257787	1.89	0.705727		970	1620256964	1.36	0.706079		975	1620256153	2.09	0.706238
					993	1670910370	1.33667	0.706155		1100	1583967113	1.54	0.706423		1027	1584050677	1.17	0.706615		1040	1584657675	2.88	0.705922		1009	1585350732	2.24	0.706439		977	1620257788	1.87	0.705575		971	1620256964	1.38	0.70588		976	1620256153	2.09	0.706274
					994	1670910370	1.41786	0.706076		1101	1583967113	1.52	0.706727		1028	1584050677	1.16	0.706483		1041	1584657675	2.87	0.706011		1010	1585350732	2.21	0.706342		978	1620257788	1.95	0.705614		972	1620256964	1.46	0.705679		977	1620256154	2.14	0.706182
					995	1670910370	1.44754	0.705767		1102	1583967114	1.54	0.707061		1029	1584050677	1.16	0.706279		1042	1584657676	2.87	0.706013		1011	1585350733	2.23	0.706223		979	1620257788	2.03	0.705756		973	1620256964	1.5	0.705438		978	1620256154	2.19	0.706079
					996	1670910371	1.44345	0.705585		1103	1583967114	1.56	0.707301		1030	1584050678	1.19	0.706085		1043	1584657676	2.91	0.706102		1012	1585350733	2.21	0.706368		980	1620257788	2.08	0.705482		974	1620256965	1.5	0.70562		979	1620256154	2.19	0.706124
					997	1670910371	1.37852	0.705384		1104	1583967114	1.55	0.707077		1031	1584050678	1.21	0.706011		1044	1584657676	2.91	0.70607		1013	1585350733	2.2	0.706412		981	1620257789	2.01	0.705638		975	1620256965	1.5	0.705817		980	1620256154	2.19	0.706189
					998	1670910371	1.3753	0.705311		1105	1583967114	1.53	0.707025		1032	1584050678	1.2	0.70636		1045	1584657676	2.87	0.706034		1014	1585350733	2.12	0.706576		982	1620257789	2.1	0.70587		976	1620256965	1.47	0.705854		981	1620256155	2.16	0.706182
					999	1670910371	1.37029	0.705352		1106	1583967115	1.55	0.706598		1033	1584050678	1.17	0.706271		1046	1584657677	2.81	0.706164		1015	1585350734	2.11	0.706689		983	1620257789	2.15	0.705858		977	1620256966	1.48	0.706029		982	1620256155	2.17	0.706099
					1000	1670910372	1.36367	0.705463		1107	1583967115	1.51	0.706387		1034	1584050679	1.16	0.706553		1047	1584657677	2.8	0.70609		1016	1585350734	2.11	0.706516		984	1620257789	2.19	0.706134		978	1620256966	1.43	0.706287		983	1620256155	2.17	0.706156
					1001	1670910372	1.3144	0.705608		1108	1583967115	1.49	0.706093		1035	1584050679	1.15	0.706664		1048	1584657677	2.8	0.706071		1017	1585350734	2.1	0.706579		985	1620257790	2.18	0.706334		979	1620256966	1.37	0.706554		984	1620256155	2.13	0.706436
					1002	1670910372	1.2291	0.705519		1109	1583967116	1.54	0.706105		1036	1584050679	1.15	0.706856		1049	1584657678	2.93	0.706083		1018	1585350734	2.11	0.706612		986	1620257790	2.15	0.706236		980	1620256966	1.38	0.70634		985	1620256156	2.08	0.706579
					1003	1670910372	1.27698	0.70541		1110	1583967116	1.55	0.705737		1037	1584050680	1.15	0.706804		1050	1584657678	2.96	0.70581		1019	1585350735	2.1	0.70674		987	1620257790	2.2	0.706104		981	1620256967	1.4	0.706		986	1620256156	2.06	0.706556
					1004	1670910373	1.37564	0.705554		1111	1583967116	1.47	0.706079		1038	1584050680	1.16	0.706662		1051	1584657678	2.98	0.705787		1020	1585350735	2.14	0.706667		988	1620257790	2.25	0.706228		982	1620256967	1.44	0.70617		987	1620256156	2.05	0.706626
					1005	1670910373	1.3389	0.705917		1112	1583967116	1.41	0.706239		1039	1584050680	1.18	0.706313		1052	1584657678	3	0.705994		1021	1585350735	2.14	0.706637		989	1620257791	2.24	0.706116		983	1620256967	1.45	0.706123		988	1620256156	2.02	0.706408
					1006	1670910373	1.33875	0.705965		1113	1583967117	1.39	0.706331		1040	1584050680	1.2	0.706168		1053	1584657679	3.03	0.706021		1022	1585350735	2.13	0.706608		990	1620257791	2.27	0.706267		984	1620256967	1.49	0.706043		989	1620256157	2	0.706163
					1007	1670910374	1.39038	0.705744		1114	1583967117	1.4	0.706744		1041	1584050681	1.21	0.706169		1054	1584657679	3.15	0.70623		1023	1585350736	2.13	0.706537		991	1620257791	2.31	0.706232		985	1620256968	1.48	0.706207		990	1620256157	2.05	0.705849
					1008	1670910374	1.38236	0.705789		1115	1583967117	1.4	0.706741		1042	1584050681	1.2	0.705778		1055	1584657679	3.16	0.706479		1024	1585350736	2.13	0.70657		992	1620257792	2.3	0.706188		986	1620256968	1.43	0.706102		991	1620256157	2.1	0.70583
					1009	1670910374	1.34314	0.705827		1116	1583967117	1.39	0.706789		1043	1584050681	1.19	0.705684		1056	1584657679	3.12	0.706476		1025	1585350736	2.15	0.706631		993	1620257792	2.27	0.706238		987	1620256968	1.43	0.705818		992	1620256158	2.12	0.705572
					1010	1670910374	1.3166	0.705797		1117	1583967118	1.38	0.706801		1044	1584050681	1.21	0.705831		1057	1584657680	3.1	0.706554		1026	1585350737	2.21	0.706572		994	1620257792	2.28	0.706099		988	1620256968	1.47	0.705582		993	1620256158	2.16	0.705396
					1011	1670910375	1.34442	0.70601		1118	1583967118	1.33	0.70682		1045	1584050682	1.2	0.705986		1058	1584657680	3.08	0.706676		1027	1585350737	2.19	0.706449		995	1620257792	2.26	0.705951		989	1620256969	1.45	0.70549		994	1620256158	2.17	0.705589
					1012	1670910375	1.35678	0.706191		1119	1583967118	1.28	0.70691		1046	1584050682	1.21	0.706311		1059	1584657680	2.98	0.706646		1028	1585350737	2.21	0.706429		996	1620257793	2.24	0.705907		990	1620256969	1.49	0.705355		995	1620256158	2.12	0.705627
					1013	1670910375	1.28576	0.706326		1120	1583967118	1.25	0.706991		1047	1584050682	1.24	0.706373		1060	1584657680	2.98	0.706528		1029	1585350737	2.23	0.706354		997	1620257793	2.21	0.705739		991	1620256969	1.5	0.705317		996	1620256159	2.11	0.705703
					1014	1670910375	1.31681	0.706187		1121	1583967119	1.2	0.706735		1048	1584050682	1.27	0.706602		1061	1584657681	2.98	0.706428		1030	1585350738	2.22	0.70646		998	1620257793	2.22	0.705555		992	1620256970	1.5	0.705296		997	1620256159	2.19	0.705764
					1015	1670910376	1.28913	0.706325		1122	1583967119	1.16	0.706729		1049	1584050683	1.26	0.706775		1062	1584657681	3.02	0.706314		1031	1585350738	2.26	0.706541		999	1620257793	2.19	0.705527		993	1620256970	1.47	0.705353		998	1620256159	2.18	0.705646
					1016	1670910376	1.26586	0.706372		1123	1583967119	1.16	0.706603		1050	1584050683	1.26	0.707054		1063	1584657681	3.04	0.706266		1032	1585350738	2.31	0.706589		1000	1620257794	2.2	0.705536		994	1620256970	1.45	0.705843		999	1620256159	2.12	0.705699
					1017	1670910376	1.28484	0.706379		1124	1583967120	1.18	0.706248		1051	1584050683	1.24	0.706996		1064	1584657682	3.1	0.706336		1033	1585350738	2.33	0.706505		1001	1620257794	2.23	0.705676		995	1620256970	1.45	0.705947		1000	1620256160	2.17	0.705786
					1018	1670910376	1.29655	0.706089		1125	1583967120	1.18	0.705873		1052	1584050683	1.22	0.707058		1065	1584657682	3.12	0.706188		1034	1585350739	2.26	0.706451		1002	1620257794	2.24	0.705864		996	1620256971	1.43	0.706059		1001	1620256160	2.22	0.706077
					1019	1670910377	1.29918	0.705979		1126	1583967120	1.16	0.705798		1053	1584050684	1.19	0.707299		1066	1584657682	2.98	0.706249		1035	1585350739	2.25	0.706367		1003	1620257794	2.19	0.706		997	1620256971	1.43	0.706262		1002	1620256160	2.17	0.706164
					1020	1670910377	1.32511	0.705964		1127	1583967120	1.17	0.705708		1054	1584050684	1.19	0.707187		1067	1584657682	2.9	0.706154		1036	1585350739	2.28	0.70636		1004	1620257795	2.17	0.706271		998	1620256971	1.44	0.706234		1003	1620256160	2.14	0.706393
					1021	1670910377	1.34976	0.705949		1128	1583967121	1.16	0.705611		1055	1584050684	1.21	0.706987		1068	1584657683	3.01	0.706232		1037	1585350739	2.32	0.706444		1005	1620257795	2.14	0.706345		999	1620256971	1.45	0.7061		1004	1620256161	2.15	0.706288
					1022	1670910378	1.35185	0.705835		1129	1583967121	1.17	0.705452		1056	1584050685	1.23	0.706864		1069	1584657683	3.12	0.706377		1038	1585350740	2.38	0.706476		1006	1620257795	2.14	0.706315		1000	1620256972	1.48	0.705999		1005	1620256161	2.08	0.706355
					1023	1670910378	1.3847	0.705807		1130	1583967121	1.17	0.705614		1057	1584050685	1.24	0.706927		1070	1584657683	3.09	0.706355		1039	1585350740	2.41	0.706275		1007	1620257796	2.2	0.70636		1001	1620256972	1.5	0.706031		1006	1620256161	2.04	0.706411
					1024	1670910378	1.36297	0.705591		1131	1583967121	1.18	0.705603		1058	1584050685	1.24	0.706698		1071	1584657683	3.14	0.706284		1040	1585350740	2.42	0.706348		1008	1620257796	2.15	0.706052		1002	1620256972	1.48	0.705986		1007	1620256161	2.03	0.706191
					1025	1670910378	1.31204	0.70549		1132	1583967122	1.18	0.70575		1059	1584050685	1.21	0.706698		1072	1584657684	3.13	0.706299		1041	1585350740	2.42	0.706234		1009	1620257796	2.09	0.705806		1003	1620256972	1.47	0.706148		1008	1620256162	2.05	0.70609
					1026	1670910379	1.32011	0.705349		1133	1583967122	1.21	0.705965		1060	1584050686	1.2	0.706444		1073	1584657684	2.95	0.706256		1042	1585350741	2.4	0.706357		1010	1620257796	2.1	0.705687		1004	1620256973	1.46	0.706113		1009	1620256162	2.07	0.705902
					1027	1670910379	1.34999	0.705535		1134	1583967122	1.23	0.706426		1061	1584050686	1.21	0.706517		1074	1584657684	2.97	0.706219		1043	1585350741	2.43	0.706489		1011	1620257797	2.06	0.705555		1005	1620256973	1.39	0.706112		1010	1620256162	2.07	0.705629
					1028	1670910379	1.39186	0.705716		1135	1583967122	1.24	0.706505		1062	1584050686	1.22	0.706795		1075	1584657684	3.06	0.706247		1044	1585350741	2.54	0.706496		1012	1620257797	1.98	0.705474		1006	1620256973	1.38	0.706516		1011	1620256163	2.09	0.705492
					1029	1670910379	1.41154	0.705951		1136	1583967123	1.26	0.706714		1063	1584050686	1.18	0.70648		1076	1584657685	3.01	0.706202		1045	1585350742	2.47	0.70637		1013	1620257797	1.96	0.705558		1007	1620256974	1.39	0.706288		1012	1620256163	2.1	0.705508
					1030	1670910380	1.40465	0.706266		1137	1583967123	1.28	0.706829		1064	1584050687	1.15	0.706386		1077	1584657685	3.06	0.706132		1046	1585350742	2.45	0.706403		1014	1620257797	1.99	0.705721		1008	1620256974	1.39	0.706069		1013	1620256163	2.12	0.70564
					1031	1670910380	1.42163	0.706533		1138	1583967123	1.3	0.706934		1065	1584050687	1.15	0.706454		1078	1584657685	3.11	0.706035		1047	1585350742	2.45	0.706338		1015	1620257798	2	0.705876		1009	1620256974	1.39	0.705863		1014	1620256163	2.14	0.70561
					1032	1670910380	1.40297	0.706862		1139	1583967123	1.3	0.706955		1066	1584050687	1.17	0.706425		1079	1584657685	3.06	0.706133		1048	1585350742	2.42	0.706292		1016	1620257798	1.98	0.706125		1010	1620256974	1.39	0.705698		1015	1620256164	2.07	0.70576
					1033	1670910380	1.42713	0.706981		1140	1583967124	1.33	0.706799		1067	1584050687	1.2	0.706171		1080	1584657686	2.98	0.706489		1049	1585350743	2.5	0.706511		1017	1620257798	1.94	0.706168		1011	1620256975	1.36	0.705494		1016	1620256164	2.07	0.705896
					1034	1670910381	1.40017	0.706784		1141	1583967124	1.37	0.70646		1068	1584050688	1.24	0.706303		1081	1584657686	2.94	0.706688		1050	1585350743	2.5	0.70653		1018	1620257798	1.9	0.70636		1012	1620256975	1.4	0.705757		1017	1620256164	2.11	0.706036
					1035	1670910381	1.39029	0.706372		1142	1583967124	1.38	0.70612		1069	1584050688	1.25	0.706625		1082	1584657686	2.86	0.70667		1051	1585350743	2.51	0.706389		1019	1620257799	1.83	0.706473		1013	1620256975	1.45	0.70584		1018	1620256164	2.11	0.705945
					1036	1670910381	1.38783	0.706132		1143	1583967125	1.4	0.705836		1070	1584050688	1.22	0.706362		1083	1584657687	2.88	0.706735		1052	1585350743	2.57	0.706449		1020	1620257799	1.83	0.706333		1014	1620256975	1.46	0.705767		1019	1620256165	2.07	0.7061
					1037	1670910381	1.3901	0.70596		1144	1583967125	1.41	0.705627		1071	1584050689	1.21	0.706433		1084	1584657687	2.9	0.706757		1053	1585350744	2.56	0.706432		1021	1620257799	1.86	0.706332		1015	1620256976	1.45	0.705753		1020	1620256165	2.07	0.706295
					1038	1670910382	1.49011	0.705735		1145	1583967125	1.43	0.70559		1072	1584050689	1.2	0.706253		1085	1584657687	2.88	0.706659		1054	1585350744	2.52	0.706487		1022	1620257799	1.86	0.706333		1016	1620256976	1.45	0.705632		1021	1620256165	2.06	0.706323
					1039	1670910382	1.61372	0.705755		1146	1583967125	1.47	0.705636		1073	1584050689	1.18	0.7062		1086	1584657687	2.77	0.706776		1055	1585350744	2.56	0.706599		1023	1620257800	1.83	0.706099		1017	1620256976	1.47	0.70583		1022	1620256165	1.99	0.70647
					1040	1670910382	1.6925	0.705906		1147	1583967126	1.53	0.705487		1074	1584050689	1.18	0.706301		1087	1584657688	2.91	0.706798		1056	1585350744	2.64	0.706583		1024	1620257800	1.88	0.705984		1018	1620256976	1.46	0.705848		1023	1620256166	2	0.706547
					1041	1670910383	1.74572	0.705937		1148	1583967126	1.56	0.705581		1075	1584050690	1.17	0.706214		1088	1584657688	2.97	0.706643		1057	1585350745	2.58	0.706618		1025	1620257800	1.89	0.705949		1019	1620256977	1.47	0.705547		1024	1620256166	2.02	0.706484
					1042	1670910383	1.83304	0.705953		1149	1583967126	1.56	0.705584		1076	1584050690	1.17	0.706337		1089	1584657688	2.91	0.706583		1058	1585350745	2.55	0.70666		1026	1620257801	1.86	0.705782		1020	1620256977	1.51	0.705602		1025	1620256166	1.96	0.706465
					1043	1670910383	1.94231	0.706267		1150	1583967126	1.62	0.705651		1077	1584050690	1.16	0.706457		1090	1584657688	2.84	0.706344		1059	1585350745	2.57	0.706619		1027	1620257801	1.79	0.705577		1021	1620256977	1.54	0.705446		1026	1620256167	1.89	0.706405
					1044	1670910383	2.06276	0.706516		1151	1583967127	1.66	0.705597		1078	1584050690	1.18	0.706448		1091	1584657689	2.88	0.70655		1060	1585350746	2.56	0.706619		1028	1620257801	1.89	0.70548		1022	1620256977	1.54	0.705331		1027	1620256167	1.9	0.70646
					1045	1670910384	2.11033	0.70664		1152	1583967127	1.7	0.705652		1079	1584050691	1.18	0.706288		1092	1584657689	2.91	0.706631		1061	1585350746	2.57	0.706731		1029	1620257801	1.99	0.705472		1023	1620256978	1.6	0.705371		1028	1620256167	1.96	0.706262
					1046	1670910384	2.08093	0.706545		1153	1583967127	1.73	0.705484		1080	1584050691	1.19	0.706443		1093	1584657689	2.86	0.706551		1062	1585350746	2.7	0.706539		1030	1620257802	2.03	0.705668		1024	1620256978	1.63	0.705821		1029	1620256167	1.94	0.70607
					1047	1670910384	2.12703	0.70647		1154	1583967127	1.77	0.70528		1081	1584050691	1.22	0.706446		1094	1584657689	2.87	0.706389		1063	1585350746	2.8	0.706468		1031	1620257802	2.01	0.705711		1025	1620256978	1.7	0.706277		1030	1620256168	1.87	0.705913
					1048	1670910384	2.07327	0.706565		1155	1583967128	1.78	0.705407		1082	1584050691	1.26	0.706199		1095	1584657690	3	0.706247		1064	1585350747	2.78	0.706355		1032	1620257802	1.95	0.705868		1026	1620256979	1.85	0.70649		1031	1620256168	1.9	0.705786
					1049	1670910385	2.21692	0.706583		1156	1583967128	1.8	0.705601		1083	1584050692	1.28	0.706089		1096	1584657690	2.77	0.706149		1065	1585350747	2.72	0.706443		1033	1620257802	1.87	0.70615		1027	1620256979	1.89	0.706663		1032	1620256168	1.96	0.705715
					1050	1670910385	2.22525	0.706564		1157	1583967128	1.82	0.70568		1084	1584050692	1.29	0.705963		1097	1584657690	2.87	0.706182		1066	1585350747	2.74	0.706564		1034	1620257803	1.83	0.706203		1028	1620256979	1.75	0.706664		1033	1620256168	1.97	0.705569
					1051	1670910385	2.31092	0.706874		1158	1583967129	1.85	0.705838		1085	1584050692	1.29	0.705815		1098	1584657691	2.94	0.706254		1067	1585350747	2.74	0.706702		1035	1620257803	1.81	0.705927		1029	1620256979	1.63	0.706573		1034	1620256169	1.9	0.705752
					1052	1670910385	2.42256	0.707148		1159	1583967129	1.87	0.705906		1086	1584050692	1.31	0.706094		1099	1584657691	2.79	0.706129		1068	1585350748	2.72	0.70682		1036	1620257803	1.82	0.705765		1030	1620256980	1.54	0.706355		1035	1620256169	1.95	0.705879
					1053	1670910386	2.47475	0.707285		1160	1583967129	1.83	0.706245		1087	1584050693	1.31	0.706389		1100	1584657691	2.82	0.706123		1069	1585350748	2.67	0.706677		1037	1620257803	1.81	0.705949		1031	1620256980	1.55	0.706363		1036	1620256169	1.98	0.705804
					1054	1670910386	2.54883	0.707414		1161	1583967129	1.81	0.706375		1088	1584050693	1.32	0.706604		1101	1584657691	2.93	0.706163		1070	1585350748	2.6	0.706508		1038	1620257804	1.82	0.705704		1032	1620256980	1.55	0.706406		1037	1620256169	1.99	0.705929
					1055	1670910386	2.49292	0.707771		1162	1583967130	1.86	0.706652		1089	1584050693	1.33	0.706626		1102	1584657692	2.94	0.706208		1071	1585350748	2.55	0.706314		1039	1620257804	1.97	0.705684		1033	1620256980	1.54	0.706156		1038	1620256170	1.97	0.70607
					1056	1670910387	2.36737	0.707928		1163	1583967130	1.91	0.706696		1090	1584050694	1.35	0.706713		1103	1584657692	2.92	0.706526		1072	1585350749	2.54	0.706127		1040	1620257804	1.99	0.705895		1034	1620256981	1.57	0.706227		1039	1620256170	1.98	0.706247
					1057	1670910387	2.48295	0.708198		1164	1583967130	1.9	0.706823		1091	1584050694	1.37	0.706833		1104	1584657692	2.82	0.706604		1073	1585350749	2.64	0.706173		1041	1620257805	1.94	0.705815		1035	1620256981	1.53	0.706346		1040	1620256170	1.95	0.706359
					1058	1670910387	2.54339	0.708474		1165	1583967130	1.88	0.706907		1092	1584050694	1.38	0.706868		1105	1584657692	2.74	0.706588		1074	1585350749	2.65	0.706084		1042	1620257805	1.88	0.706044		1036	1620256981	1.47	0.706619		1041	1620256171	1.94	0.706564
					1059	1670910387	2.51132	0.708475		1166	1583967131	1.89	0.706695		1093	1584050694	1.37	0.70676		1106	1584657693	2.75	0.706698		1075	1585350749	2.58	0.706116		1043	1620257805	1.85	0.706056		1037	1620256981	1.4	0.707099		1042	1620256171	1.93	0.706543
					1060	1670910388	2.40886	0.708417		1167	1583967131	1.91	0.706625		1094	1584050695	1.36	0.706757		1107	1584657693	2.73	0.706563		1076	1585350750	2.6	0.706161		1044	1620257805	1.82	0.706308		1038	1620256982	1.34	0.707135		1043	1620256171	1.95	0.706374
					1061	1670910388	2.41056	0.708234		1168	1583967131	1.9	0.706529		1095	1584050695	1.36	0.706584		1108	1584657693	2.77	0.706601		1077	1585350750	2.63	0.706354		1045	1620257806	1.73	0.706329		1039	1620256982	1.33	0.707121		1044	1620256171	1.92	0.706257
					1062	1670910388	2.29138	0.708014		1169	1583967131	1.91	0.706351		1096	1584050695	1.36	0.706354		1109	1584657693	2.71	0.706497		1078	1585350750	2.58	0.70656		1046	1620257806	1.77	0.7059		1040	1620256982	1.39	0.707113		1045	1620256172	1.89	0.706134
					1063	1670910388	2.14487	0.708141		1170	1583967132	1.92	0.706456		1097	1584050695	1.37	0.706297		1110	1584657694	2.74	0.70637		1079	1585350751	2.56	0.706767		1047	1620257806	1.79	0.705664		1041	1620256983	1.4	0.707075		1046	1620256172	1.9	0.706231
					1064	1670910389	2.2722	0.708041		1171	1583967132	1.92	0.706391		1098	1584050696	1.39	0.706324		1111	1584657694	2.81	0.706239		1080	1585350751	2.57	0.706756		1048	1620257806	1.78	0.70554		1042	1620256983	1.36	0.706903		1047	1620256172	1.93	0.706013
					1065	1670910389	2.49265	0.707919		1172	1583967132	1.94	0.706319		1099	1584050696	1.4	0.706451		1112	1584657694	2.77	0.706291		1081	1585350751	2.57	0.706478		1049	1620257807	1.72	0.705615		1043	1620256983	1.35	0.706843		1048	1620256172	1.96	0.705851
					1066	1670910389	2.65554	0.707706		1173	1583967133	1.96	0.706203		1100	1584050696	1.4	0.70648		1113	1584657694	2.65	0.706299		1082	1585350751	2.58	0.706511		1050	1620257807	1.7	0.705343		1044	1620256983	1.33	0.707005		1049	1620256173	1.94	0.705676
					1067	1670910389	2.80482	0.707521		1174	1583967133	1.94	0.706204		1101	1584050696	1.4	0.706489		1114	1584657695	2.66	0.706358		1083	1585350752	2.54	0.706581		1051	1620257807	1.78	0.705461		1045	1620256984	1.28	0.706807		1050	1620256173	1.96	0.705618
					1068	1670910390	2.59239	0.707477		1175	1583967133	1.94	0.706145		1102	1584050697	1.4	0.706711		1115	1584657695	2.63	0.706436		1084	1585350752	2.47	0.706668		1052	1620257807	1.78	0.70567		1046	1620256984	1.23	0.706977		1051	1620256173	1.97	0.705583
					1069	1670910390	2.51413	0.707641		1176	1583967133	1.91	0.706133		1103	1584050697	1.41	0.706836		1116	1584657695	2.67	0.706502		1085	1585350752	2.41	0.707032		1053	1620257808	1.85	0.705912		1047	1620256984	1.21	0.706678		1052	1620256173	1.89	0.705533
					1070	1670910390	2.44657	0.707805		1177	1583967134	1.91	0.706239		1104	1584050697	1.43	0.706609		1117	1584657696	2.67	0.706498		1086	1585350752	2.39	0.707144		1054	1620257808	1.92	0.706244		1048	1620256984	1.17	0.706643		1053	1620256174	1.86	0.705554
					1071	1670910391	2.40904	0.707786		1178	1583967134	1.91	0.706039		1105	1584050698	1.43	0.706339		1118	1584657696	2.69	0.706624		1087	1585350753	2.34	0.707239		1055	1620257808	1.91	0.706293		1049	1620256985	1.14	0.706432		1054	1620256174	1.9	0.705642
					1072	1670910391	2.40232	0.707944		1179	1583967134	1.94	0.705856		1106	1584050698	1.44	0.706226		1119	1584657696	2.64	0.706475		1088	1585350753	2.31	0.707213		1056	1620257808	1.92	0.706556		1050	1620256985	1.19	0.706028		1055	1620256174	1.93	0.705861
					1073	1670910391	2.40182	0.70798		1180	1583967134	1.97	0.705879		1107	1584050698	1.45	0.706089		1120	1584657696	2.66	0.706557		1089	1585350753	2.31	0.707227		1057	1620257809	1.8	0.706389		1051	1620256985	1.2	0.705757		1056	1620256174	1.92	0.705974
					1074	1670910391	2.27284	0.707866		1181	1583967135	1.96	0.705997		1108	1584050698	1.45	0.705901		1121	1584657697	2.74	0.706347		1090	1585350753	2.33	0.707259		1058	1620257809	1.72	0.706203		1052	1620256985	1.21	0.70569		1057	1620256175	1.91	0.706097
					1075	1670910392	2.21091	0.708082		1182	1583967135	1.96	0.706192		1109	1584050699	1.44	0.705803		1122	1584657697	2.76	0.706131		1091	1585350754	2.29	0.707138		1059	1620257809	1.79	0.705966		1053	1620256986	1.23	0.705703		1058	1620256175	1.87	0.706044
					1076	1670910392	2.23125	0.708008		1183	1583967135	1.95	0.706015		1110	1584050699	1.43	0.705881		1123	1584657697	2.75	0.706009		1092	1585350754	2.31	0.706964		1060	1620257810	1.9	0.705656		1054	1620256986	1.28	0.705652		1059	1620256175	1.83	0.706016
					1077	1670910392	2.21188	0.708088		1184	1583967135	1.98	0.706123		1111	1584050699	1.45	0.705877		1124	1584657697	2.73	0.70614		1093	1585350754	2.33	0.706678		1061	1620257810	1.92	0.705446		1055	1620256986	1.31	0.705564		1060	1620256176	1.81	0.706003
					1078	1670910392	2.23969	0.708035		1185	1583967136	1.97	0.706065		1112	1584050699	1.47	0.705987		1125	1584657698	2.73	0.706161		1094	1585350755	2.31	0.706526		1062	1620257810	1.92	0.705282		1056	1620256986	1.34	0.70546		1061	1620256176	1.84	0.705886
					1079	1670910393	2.31453	0.707629		1186	1583967136	2.03	0.706147		1113	1584050700	1.5	0.706114		1126	1584657698	2.76	0.706127		1095	1585350755	2.38	0.706434		1063	1620257810	1.98	0.705337		1057	1620256987	1.34	0.705228		1062	1620256176	1.86	0.706012
					1080	1670910393	2.3481	0.707538		1187	1583967136	2.03	0.706194		1114	1584050700	1.48	0.706171		1127	1584657698	2.79	0.706223		1096	1585350755	2.42	0.706426		1064	1620257811	2.02	0.705476		1058	1620256987	1.34	0.705356		1063	1620256176	1.89	0.706011
					1081	1670910393	2.30773	0.707569		1188	1583967136	2.01	0.706214		1115	1584050700	1.48	0.706458		1128	1584657698	2.74	0.706321		1097	1585350755	2.46	0.706425		1065	1620257811	2.02	0.705787		1059	1620256987	1.36	0.705202		1064	1620256177	1.91	0.706045
					1082	1670910393	2.23353	0.707482		1189	1583967137	2	0.706182		1116	1584050700	1.5	0.706453		1129	1584657699	2.72	0.706325		1098	1585350756	2.48	0.706451		1066	1620257811	2.1	0.706025		1060	1620256988	1.36	0.705355		1065	1620256177	1.91	0.706257
					1083	1670910394	2.30835	0.707404		1190	1583967137	2.02	0.706035		1117	1584050701	1.47	0.706439		1130	1584657699	2.7	0.706419		1099	1585350756	2.49	0.706643		1067	1620257811	2.11	0.706238		1061	1620256988	1.37	0.705359		1066	1620256177	1.86	0.706393
					1084	1670910394	2.30133	0.707387		1191	1583967137	2.07	0.705886		1118	1584050701	1.48	0.706471		1131	1584657699	2.77	0.706645		1100	1585350756	2.4	0.706813		1068	1620257812	2.14	0.706742		1062	1620256988	1.43	0.705388		1067	1620256177	1.84	0.706361
					1085	1670910394	2.16231	0.707107		1192	1583967138	2.05	0.705945		1119	1584050701	1.51	0.706484		1132	1584657700	2.74	0.706808		1101	1585350756	2.33	0.706947		1069	1620257812	2.1	0.706831		1063	1620256988	1.48	0.705401		1068	1620256178	1.86	0.706216
					1086	1670910394	2.1013	0.706856		1193	1583967138	2.07	0.706111		1120	1584050702	1.51	0.706718		1133	1584657700	2.69	0.706701		1102	1585350757	2.42	0.707016		1070	1620257812	2.02	0.706978		1064	1620256989	1.5	0.705836		1069	1620256178	1.83	0.706179
					1087	1670910395	2.23306	0.706698		1194	1583967138	2.09	0.706192		1121	1584050702	1.5	0.706767		1134	1584657700	2.74	0.706439		1103	1585350757	2.51	0.707		1071	1620257812	1.99	0.706699		1065	1620256989	1.48	0.706257		1070	1620256178	1.79	0.706209
					1088	1670910395	2.34974	0.70673		1195	1583967138	2.1	0.706029		1122	1584050702	1.48	0.706694		1135	1584657700	2.63	0.706389		1104	1585350757	2.43	0.707017		1072	1620257813	1.96	0.706575		1066	1620256989	1.46	0.706476		1071	1620256178	1.78	0.706283
					1089	1670910395	2.30156	0.70677		1196	1583967139	2.09	0.706187		1123	1584050702	1.49	0.706512		1136	1584657701	2.54	0.706412		1105	1585350757	2.49	0.706852		1073	1620257813	1.97	0.706445		1067	1620256989	1.49	0.706362		1072	1620256179	1.76	0.706189
					1090	1670910396	2.38218	0.706755		1197	1583967139	2.08	0.706274		1124	1584050703	1.54	0.706464		1137	1584657701	2.66	0.706099		1106	1585350758	2.47	0.706855		1074	1620257813	2	0.706324		1068	1620256990	1.54	0.706677		1073	1620256179	1.76	0.706168
					1091	1670910396	2.42303	0.706774		1198	1583967139	2.05	0.706456		1125	1584050703	1.57	0.706371		1138	1584657701	2.76	0.705942		1107	1585350758	2.48	0.70675		1075	1620257814	1.99	0.706195		1069	1620256990	1.46	0.707069		1074	1620256179	1.76	0.706275
					1092	1670910396	2.37641	0.707054		1199	1583967139	2.02	0.70649		1126	1584050703	1.57	0.7064		1139	1584657701	2.78	0.706052		1108	1585350758	2.44	0.706566		1076	1620257814	1.99	0.706199		1070	1620256990	1.39	0.707185		1075	1620256180	1.76	0.706268
					1093	1670910396	2.34414	0.707301		1200	1583967140	2.04	0.706578		1127	1584050703	1.58	0.706806		1140	1584657702	2.89	0.705991		1109	1585350759	2.35	0.706322		1077	1620257814	1.94	0.705979		1071	1620256990	1.45	0.707188		1076	1620256180	1.79	0.706352
					1094	1670910397	2.34925	0.707531		1201	1583967140	2.02	0.706576		1128	1584050704	1.61	0.706534		1141	1584657702	3.01	0.705876		1110	1585350759	2.37	0.706455		1078	1620257814	1.95	0.706025		1072	1620256991	1.48	0.707207		1077	1620256180	1.85	0.706376
					1095	1670910397	2.34486	0.707755		1202	1583967140	2.01	0.706715		1129	1584050704	1.61	0.706352		1142	1584657702	3.18	0.706328		1111	1585350759	2.31	0.706574		1079	1620257815	1.92	0.706079		1073	1620256991	1.29	0.707137		1078	1620256180	1.87	0.706226
					1096	1670910397	2.25441	0.707837		1203	1583967140	2.01	0.706715		1130	1584050704	1.57	0.70632		1143	1584657702	3	0.706759		1112	1585350759	2.31	0.706615		1080	1620257815	1.9	0.706243		1074	1620256991	1.22	0.707068		1079	1620256181	1.88	0.7061
					1097	1670910397	2.29038	0.707693		1204	1583967141	2.02	0.706696		1131	1584050704	1.55	0.706256		1144	1584657703	2.77	0.706897		1113	1585350760	2.31	0.706803		1081	1620257815	1.85	0.705956		1075	1620256992	1.31	0.706942		1080	1620256181	1.87	0.706144
					1098	1670910398	2.29859	0.707482		1205	1583967141	2.01	0.706973		1132	1584050705	1.56	0.706484		1145	1584657703	2.91	0.707016		1114	1585350760	2.28	0.707119		1082	1620257815	1.78	0.705743		1076	1620256992	1.33	0.706894		1081	1620256181	1.86	0.706216
					1099	1670910398	2.20004	0.707554		1206	1583967141	1.96	0.706871		1133	1584050705	1.55	0.706196		1146	1584657703	2.82	0.706928		1115	1585350760	2.19	0.707217		1083	1620257816	1.69	0.705358		1077	1620256992	1.33	0.706352		1082	1620256181	1.83	0.706333
					1100	1670910398	2.09277	0.707702		1207	1583967142	1.92	0.706616		1134	1584050705	1.51	0.706009		1147	1584657703	2.64	0.70683		1116	1585350760	2.19	0.707268		1084	1620257816	1.66	0.705183		1078	1620256992	1.28	0.705926		1083	1620256182	1.84	0.706345
					1101	1670910398	2.17345	0.707436		1208	1583967142	1.9	0.706534		1135	1584050705	1.5	0.705982		1148	1584657704	2.72	0.706566		1117	1585350761	2.23	0.707369		1085	1620257816	1.68	0.705416		1079	1620256993	1.19	0.705566		1084	1620256182	1.85	0.706212
					1102	1670910399	2.26698	0.707238		1209	1583967142	1.88	0.706621		1136	1584050706	1.55	0.706104		1149	1584657704	2.8	0.706164		1118	1585350761	2.17	0.707346		1086	1620257816	1.72	0.705633		1080	1620256993	1.22	0.705813		1085	1620256182	1.86	0.706113
					1103	1670910399	2.18866	0.707383		1210	1583967142	1.9	0.706462		1137	1584050706	1.55	0.70631		1150	1584657704	2.74	0.706107		1119	1585350761	2.12	0.707207		1087	1620257817	1.63	0.70575		1081	1620256993	1.26	0.705869		1086	1620256182	1.84	0.706082
					1104	1670910399	2.04198	0.707342		1211	1583967143	1.96	0.706361		1138	1584050706	1.55	0.706643		1151	1584657705	2.84	0.706087		1120	1585350761	2.07	0.707136		1088	1620257817	1.67	0.705947		1082	1620256993	1.3	0.705812		1087	1620256183	1.82	0.706101
					1105	1670910400	2.15316	0.707302		1212	1583967143	1.96	0.706453		1139	1584050707	1.51	0.706849		1152	1584657705	2.92	0.705933		1121	1585350762	2.06	0.707117		1089	1620257817	1.66	0.705846		1083	1620256994	1.34	0.705664		1088	1620256183	1.83	0.706118
					1106	1670910400	2.30314	0.707575		1213	1583967143	1.91	0.706456		1140	1584050707	1.48	0.706677		1153	1584657705	2.9	0.70606		1122	1585350762	2.11	0.707034		1090	1620257817	1.51	0.706		1084	1620256994	1.35	0.705509		1089	1620256183	1.81	0.706099
					1107	1670910400	2.28352	0.707676		1214	1583967143	1.89	0.706297		1141	1584050707	1.46	0.706677		1154	1584657705	2.89	0.706528		1123	1585350762	2.11	0.706887		1091	1620257818	1.55	0.706066		1085	1620256994	1.34	0.705616		1090	1620256183	1.79	0.706133
					1108	1670910400	2.20646	0.707701		1215	1583967144	1.89	0.706023		1142	1584050707	1.42	0.706602		1155	1584657706	2.92	0.706719		1124	1585350762	2.1	0.706875		1092	1620257818	1.7	0.706084		1086	1620256994	1.37	0.706037		1091	1620256184	1.82	0.706049
					1109	1670910401	2.28761	0.707662		1216	1583967144	1.92	0.705839		1143	1584050708	1.37	0.706574		1156	1584657706	2.94	0.706852		1125	1585350763	2.13	0.706972		1093	1620257818	1.73	0.705782		1087	1620256995	1.47	0.706092		1092	1620256184	1.81	0.705843
					1110	1670910401	2.29185	0.70753		1217	1583967144	1.94	0.706043		1144	1584050708	1.36	0.706278		1157	1584657706	2.82	0.706809		1126	1585350763	2.12	0.707176		1094	1620257819	1.78	0.705778		1088	1620256995	1.59	0.706147		1093	1620256184	1.79	0.705889
					1111	1670910401	2.27052	0.707547		1218	1583967144	1.94	0.705812		1145	1584050708	1.36	0.705936		1158	1584657706	2.67	0.706684		1127	1585350763	2.14	0.707056		1095	1620257819	1.76	0.705642		1089	1620256995	1.6	0.706145		1094	1620256185	1.79	0.706024
					1112	1670910401	2.20235	0.707295		1219	1583967145	1.94	0.705835		1146	1584050708	1.35	0.705834		1159	1584657707	2.62	0.706509		1128	1585350764	2.12	0.706907		1096	1620257819	1.75	0.705636		1090	1620256995	1.49	0.70623		1095	1620256185	1.81	0.706084
					1113	1670910402	2.25205	0.707167		1220	1583967145	1.95	0.705861		1147	1584050709	1.36	0.705962		1160	1584657707	2.52	0.706213		1129	1585350764	2.13	0.706795		1097	1620257819	1.73	0.705836		1091	1620256996	1.49	0.706283		1096	1620256185	1.8	0.706306
					1114	1670910402	2.31235	0.707183		1221	1583967145	1.92	0.706032		1148	1584050709	1.37	0.70608		1161	1584657707	2.54	0.706		1130	1585350764	2.09	0.706892		1098	1620257820	1.74	0.705792		1092	1620256996	1.48	0.706507		1097	1620256185	1.78	0.706452
					1115	1670910402	2.39725	0.70731		1222	1583967145	1.91	0.70616		1149	1584050709	1.42	0.70628		1162	1584657707	2.56	0.705986		1131	1585350764	1.98	0.707059		1099	1620257820	1.71	0.706017		1093	1620256996	1.44	0.706587		1098	1620256186	1.74	0.706644
					1116	1670910402	2.3361	0.707313		1223	1583967146	1.9	0.706493		1150	1584050709	1.39	0.706589		1163	1584657708	2.54	0.705836		1132	1585350765	2.02	0.707031		1100	1620257820	1.76	0.706104		1094	1620256997	1.48	0.706804		1099	1620256186	1.73	0.706691
					1117	1670910403	2.35147	0.707343		1224	1583967146	1.91	0.706637		1151	1584050710	1.34	0.706872		1164	1584657708	2.61	0.7058		1133	1585350765	2.1	0.707054		1101	1620257820	1.8	0.706104		1095	1620256997	1.5	0.706452		1100	1620256186	1.72	0.70671
					1118	1670910403	2.29865	0.707506		1225	1583967146	1.89	0.706757		1152	1584050710	1.32	0.706886		1165	1584657708	2.69	0.705865		1134	1585350765	2.04	0.706779		1102	1620257821	1.77	0.706112		1096	1620256997	1.47	0.706286		1101	1620256186	1.72	0.706565
					1119	1670910403	2.30514	0.707538		1226	1583967147	1.88	0.706475		1153	1584050710	1.3	0.706883		1166	1584657709	2.73	0.705912		1135	1585350765	1.98	0.706667		1103	1620257821	1.78	0.706081		1097	1620256997	1.47	0.706259		1102	1620256187	1.71	0.706601
					1120	1670910403	2.29279	0.707593		1227	1583967147	1.88	0.706503		1154	1584050711	1.28	0.707115		1167	1584657709	2.8	0.706031		1136	1585350766	2.05	0.706532		1104	1620257821	1.68	0.706234		1098	1620256998	1.45	0.706082		1103	1620256187	1.72	0.70627
					1121	1670910404	2.30471	0.707637		1228	1583967147	1.85	0.706456		1155	1584050711	1.28	0.707267		1168	1584657709	2.86	0.705998		1137	1585350766	2.1	0.706494		1105	1620257821	1.65	0.706232		1099	1620256998	1.48	0.705986		1104	1620256187	1.71	0.706126
					1122	1670910404	2.30519	0.707679		1229	1583967147	1.81	0.706572		1156	1584050711	1.32	0.707228		1169	1584657709	2.83	0.706094		1138	1585350766	2.05	0.706777		1106	1620257822	1.63	0.706417		1100	1620256998	1.46	0.705884		1105	1620256187	1.72	0.706171
					1123	1670910404	2.32211	0.707499		1230	1583967148	1.83	0.706615		1157	1584050711	1.34	0.707334		1170	1584657710	2.82	0.7063		1139	1585350766	2.05	0.706881		1107	1620257822	1.68	0.706362		1101	1620256998	1.46	0.705712		1106	1620256188	1.7	0.706037
					1124	1670910405	2.37395	0.70746		1231	1583967148	1.86	0.706661		1158	1584050712	1.34	0.707085		1171	1584657710	2.9	0.706397		1140	1585350767	2.15	0.706714		1108	1620257822	1.7	0.706402		1102	1620256999	1.49	0.705581		1107	1620256188	1.7	0.705852
					1125	1670910405	2.48067	0.707694		1232	1583967148	1.87	0.706572		1159	1584050712	1.33	0.707093		1172	1584657710	2.91	0.706555		1141	1585350767	2.12	0.706787		1109	1620257823	1.72	0.706199		1103	1620256999	1.5	0.705652		1108	1620256188	1.74	0.706207
					1126	1670910405	2.45679	0.707621		1233	1583967148	1.84	0.706766		1160	1584050712	1.28	0.706609		1173	1584657710	2.86	0.70665		1142	1585350767	2.08	0.707025		1110	1620257823	1.7	0.706014		1104	1620256999	1.47	0.70597		1109	1620256189	1.76	0.706253
					1127	1670910405	2.36176	0.707512		1234	1583967149	1.86	0.706987		1161	1584050712	1.23	0.7063		1174	1584657711	2.81	0.706763		1143	1585350768	2.11	0.706901		1111	1620257823	1.71	0.706136		1105	1620256999	1.48	0.706364		1110	1620256189	1.79	0.706262
					1128	1670910406	2.31518	0.707676		1235	1583967149	1.86	0.707019		1162	1584050713	1.23	0.706081		1175	1584657711	2.8	0.706704		1144	1585350768	2.11	0.706805		1112	1620257823	1.58	0.705807		1106	1620257000	1.48	0.706675		1111	1620256189	1.82	0.706303
					1129	1670910406	2.32624	0.70752		1236	1583967149	1.85	0.706764		1163	1584050713	1.26	0.705618		1176	1584657711	2.79	0.706767		1145	1585350768	2.16	0.70686		1113	1620257824	1.61	0.705677		1107	1620257000	1.46	0.706599		1112	1620256189	1.86	0.706515
					1130	1670910406	2.40177	0.707594		1237	1583967149	1.89	0.706451		1164	1584050713	1.34	0.705331		1177	1584657711	2.71	0.706639		1146	1585350768	2.15	0.706674		1114	1620257824	1.78	0.705606		1108	1620257000	1.41	0.70676		1113	1620256190	1.85	0.706571
					1131	1670910406	2.42309	0.707601		1238	1583967150	1.9	0.706211		1165	1584050713	1.46	0.705264		1178	1584657712	2.82	0.70639		1147	1585350769	2.2	0.706646		1115	1620257824	1.85	0.705687		1109	1620257001	1.38	0.706775		1114	1620256190	1.83	0.706659
					1132	1670910407	2.36963	0.707671		1239	1583967150	1.92	0.706118		1166	1584050714	1.51	0.705444		1179	1584657712	2.87	0.706273		1148	1585350769	2.16	0.706503		1116	1620257824	1.79	0.705761		1110	1620257001	1.37	0.706693		1115	1620256190	1.78	0.706422
					1133	1670910407	2.35808	0.707671		1240	1583967150	1.94	0.705966		1167	1584050714	1.49	0.705633		1180	1584657712	2.98	0.706136		1149	1585350769	2.16	0.706591		1117	1620257825	1.74	0.705677		1111	1620257001	1.37	0.706708		1116	1620256190	1.71	0.706453
					1134	1670910407	2.42366	0.707669		1241	1583967151	1.98	0.70592		1168	1584050714	1.42	0.7061		1181	1584657713	2.94	0.706082		1150	1585350769	2.13	0.706824		1118	1620257825	1.76	0.70566		1112	1620257001	1.36	0.706211		1117	1620256191	1.67	0.706345
					1135	1670910407	2.30637	0.707597		1242	1583967151	1.98	0.706153		1169	1584050715	1.33	0.706164		1182	1584657713	2.86	0.705991		1151	1585350770	2.16	0.706735		1119	1620257825	1.74	0.705811		1113	1620257002	1.31	0.70597		1118	1620256191	1.68	0.706101
					1136	1670910408	2.20397	0.707635		1243	1583967151	2.01	0.706274		1170	1584050715	1.32	0.706272		1183	1584657713	2.88	0.705943		1152	1585350770	2.19	0.706674		1120	1620257825	1.71	0.705949		1114	1620257002	1.3	0.705902		1119	1620256191	1.7	0.705962
					1137	1670910408	2.2742	0.707739		1244	1583967151	2.06	0.706447		1171	1584050715	1.31	0.706515		1184	1584657713	2.79	0.706037		1153	1585350770	2.25	0.706938		1121	1620257826	1.82	0.705803		1115	1620257002	1.33	0.706074		1120	1620256191	1.73	0.706322
					1138	1670910408	2.31915	0.707618		1245	1583967152	2.1	0.706682		1172	1584050715	1.27	0.706476		1185	1584657714	2.81	0.706032		1154	1585350770	2.26	0.706993		1122	1620257826	1.88	0.705865		1116	1620257002	1.32	0.706052		1121	1620256192	1.75	0.706392
					1139	1670910409	2.33283	0.707662		1246	1583967152	2.08	0.706855		1173	1584050716	1.26	0.706399		1186	1584657714	2.88	0.706214		1155	1585350771	2.24	0.707037		1123	1620257826	1.86	0.705854		1117	1620257003	1.35	0.705878		1122	1620256192	1.78	0.706407
					1140	1670910409	2.38368	0.707716		1247	1583967152	2.05	0.706872		1174	1584050716	1.31	0.70639		1187	1584657714	2.88	0.706314		1156	1585350771	2.26	0.707035		1124	1620257827	1.76	0.705801		1118	1620257003	1.38	0.706005		1123	1620256192	1.73	0.706464
					1141	1670910409	2.32284	0.707617		1248	1583967152	2.06	0.706762		1175	1584050716	1.32	0.706346		1188	1584657714	2.93	0.706472		1157	1585350771	2.16	0.707093		1125	1620257827	1.71	0.705865		1119	1620257003	1.38	0.706222		1124	1620256193	1.68	0.706467
					1142	1670910409	2.28429	0.707624		1249	1583967153	2.06	0.706487		1176	1584050716	1.29	0.70656		1189	1584657715	2.8	0.70654		1158	1585350771	2.08	0.707157		1126	1620257827	1.74	0.70592		1120	1620257003	1.36	0.706506		1125	1620256193	1.69	0.706342
					1143	1670910410	2.3407	0.707669		1250	1583967153	2.06	0.706543		1177	1584050717	1.29	0.706435		1190	1584657715	2.69	0.706527		1159	1585350772	2.15	0.707121		1127	1620257827	1.71	0.706117		1121	1620257004	1.35	0.706212		1126	1620256193	1.71	0.706176
					1144	1670910410	2.28693	0.707715		1251	1583967153	2.03	0.706558		1178	1584050717	1.27	0.706014		1191	1584657715	2.69	0.706626		1160	1585350772	2.19	0.70694		1128	1620257828	1.78	0.706126		1122	1620257004	1.33	0.706134		1127	1620256193	1.75	0.705894
					1145	1670910410	2.38577	0.707533		1252	1583967153	1.97	0.706509		1179	1584050717	1.24	0.705948		1192	1584657715	2.64	0.706529		1161	1585350772	2.2	0.706908		1129	1620257828	1.8	0.705988		1123	1620257004	1.3	0.70613		1128	1620256194	1.77	0.705909
					1146	1670910410	2.30125	0.707431		1253	1583967154	1.93	0.706496		1180	1584050717	1.22	0.705933		1193	1584657716	2.49	0.706157		1162	1585350773	2.22	0.706786		1130	1620257828	1.76	0.706095		1124	1620257005	1.32	0.706019		1129	1620256194	1.75	0.705878
					1147	1670910411	2.30862	0.707667		1254	1583967154	1.92	0.70665		1181	1584050718	1.25	0.705672		1194	1584657716	2.53	0.706221		1163	1585350773	2.26	0.706545		1131	1620257828	1.71	0.706408		1125	1620257005	1.28	0.706189		1130	1620256194	1.71	0.705868
					1148	1670910411	2.23031	0.707623		1255	1583967154	1.87	0.706689		1182	1584050718	1.28	0.705919		1195	1584657716	2.6	0.70614		1164	1585350773	2.22	0.706664		1132	1620257829	1.7	0.706402		1126	1620257005	1.2	0.706089		1131	1620256194	1.74	0.706013
					1149	1670910411	2.19523	0.707688		1256	1583967155	1.87	0.706609		1183	1584050718	1.33	0.705952		1196	1584657716	2.67	0.70601		1165	1585350773	2.15	0.706742		1133	1620257829	1.7	0.706307		1127	1620257005	1.18	0.706079		1132	1620256195	1.77	0.706353
					1150	1670910411	2.24078	0.707559		1257	1583967155	1.91	0.706466		1184	1584050718	1.36	0.706241		1197	1584657717	2.77	0.706038		1166	1585350774	2.17	0.706584		1134	1620257829	1.71	0.706189		1128	1620257006	1.21	0.705732		1133	1620256195	1.8	0.706192
					1151	1670910412	2.25904	0.707777		1258	1583967155	1.88	0.706315		1185	1584050719	1.32	0.706469		1198	1584657717	2.8	0.70608		1167	1585350774	2.2	0.706534		1135	1620257829	1.66	0.705934		1129	1620257006	1.22	0.705666		1134	1620256195	1.82	0.706089
					1152	1670910412	2.11167	0.707911		1259	1583967155	1.85	0.706374		1186	1584050719	1.29	0.706599		1199	1584657717	2.66	0.706084		1168	1585350774	2.14	0.7064		1136	1620257830	1.61	0.706127		1130	1620257006	1.22	0.70591		1135	1620256195	1.81	0.705929
					1153	1670910412	2.27031	0.707961		1260	1583967156	1.85	0.706306		1187	1584050719	1.27	0.706695		1200	1584657718	2.81	0.706172		1169	1585350774	2.16	0.706384		1137	1620257830	1.64	0.706038		1131	1620257006	1.26	0.705902		1136	1620256196	1.79	0.705969
					1154	1670910413	2.19559	0.707739		1261	1583967156	1.85	0.706338		1188	1584050720	1.31	0.7066		1201	1584657718	2.91	0.70631		1170	1585350775	2.18	0.706374		1138	1620257830	1.67	0.70581		1132	1620257007	1.29	0.705841		1137	1620256196	1.78	0.706039
					1155	1670910413	2.14421	0.707958		1262	1583967156	1.84	0.706554		1189	1584050720	1.35	0.706463		1202	1584657718	2.94	0.706482		1171	1585350775	2.16	0.706335		1139	1620257830	1.71	0.705941		1133	1620257007	1.33	0.705421		1138	1620256196	1.78	0.706082
					1156	1670910413	2.09163	0.708065		1263	1583967156	1.84	0.706585		1190	1584050720	1.37	0.706303		1203	1584657718	2.94	0.706589		1172	1585350775	2.22	0.706307		1140	1620257831	1.68	0.705952		1134	1620257007	1.33	0.705632		1139	1620256196	1.76	0.705962
					1157	1670910413	2.01536	0.707853		1264	1583967157	1.81	0.706548		1191	1584050720	1.37	0.706419		1204	1584657719	2.98	0.706568		1173	1585350775	2.24	0.706465		1141	1620257831	1.58	0.705964		1135	1620257007	1.29	0.705872		1140	1620256197	1.72	0.70596
					1158	1670910414	2.01961	0.707654		1265	1583967157	1.76	0.706577		1192	1584050721	1.38	0.706311		1205	1584657719	2.93	0.706439		1174	1585350776	2.26	0.706333		1142	1620257831	1.56	0.706127		1136	1620257008	1.25	0.706144		1141	1620256197	1.73	0.705863
					1159	1670910414	2.06045	0.707831		1266	1583967157	1.72	0.706657		1193	1584050721	1.37	0.706181		1206	1584657719	2.88	0.706592		1175	1585350776	2.23	0.70626		1143	1620257832	1.63	0.706167		1137	1620257008	1.29	0.706386		1142	1620256197	1.73	0.705897
					1160	1670910414	1.97375	0.707578		1267	1583967157	1.68	0.706756		1194	1584050721	1.34	0.70612		1207	1584657719	2.83	0.706427		1176	1585350776	2.18	0.70638		1144	1620257832	1.61	0.705902		1138	1620257008	1.32	0.706298		1143	1620256198	1.68	0.70577
					1161	1670910414	1.96382	0.707425		1268	1583967158	1.69	0.706613		1195	1584050721	1.33	0.706276		1208	1584657720	2.95	0.706333		1177	1585350777	2.22	0.706432		1145	1620257832	1.6	0.705839		1139	1620257008	1.33	0.706465		1144	1620256198	1.67	0.705781
					1162	1670910415	2.04259	0.70732		1269	1583967158	1.68	0.706497		1196	1584050722	1.35	0.706698		1209	1584657720	2.79	0.706319		1178	1585350777	2.27	0.706407		1146	1620257832	1.59	0.705985		1140	1620257009	1.31	0.706449		1145	1620256198	1.68	0.705554
					1163	1670910415	2.07213	0.707583		1270	1583967158	1.67	0.706314		1197	1584050722	1.35	0.706808		1210	1584657720	2.76	0.706342		1179	1585350777	2.31	0.706533		1147	1620257833	1.62	0.706073		1141	1620257009	1.3	0.706211		1146	1620256198	1.69	0.705469
					1164	1670910415	2.06966	0.707687		1271	1583967158	1.67	0.706409		1198	1584050722	1.32	0.706344		1211	1584657720	2.78	0.706309		1180	1585350777	2.26	0.706632		1148	1620257833	1.64	0.706154		1142	1620257009	1.33	0.70581		1147	1620256199	1.69	0.705531
					1165	1670910415	2.11988	0.707689		1272	1583967159	1.65	0.706266		1199	1584050722	1.3	0.706205		1212	1584657721	2.72	0.706263		1181	1585350778	2.22	0.70654		1149	1620257833	1.65	0.706077		1143	1620257010	1.32	0.705666		1148	1620256199	1.72	0.705841
					1166	1670910416	2.18996	0.70769		1273	1583967159	1.63	0.706337		1200	1584050723	1.28	0.706278		1213	1584657721	2.59	0.706184		1182	1585350778	2.25	0.706675		1150	1620257833	1.63	0.706026		1144	1620257010	1.28	0.705355		1149	1620256199	1.74	0.705975
					1167	1670910416	2.20861	0.707912		1274	1583967159	1.62	0.70621		1201	1584050723	1.31	0.706456		1214	1584657721	2.63	0.706394		1183	1585350778	2.25	0.706742		1151	1620257834	1.63	0.705872		1145	1620257010	1.29	0.705183		1150	1620256199	1.72	0.706055
					1168	1670910416	2.05777	0.707966		1275	1583967160	1.63	0.706054		1202	1584050723	1.36	0.706471		1215	1584657722	2.69	0.706395		1184	1585350778	2.18	0.706707		1152	1620257834	1.68	0.705827		1146	1620257010	1.33	0.705257		1151	1620256200	1.74	0.706182
					1169	1670910416	2.00183	0.707695		1276	1583967160	1.65	0.706055		1203	1584050724	1.41	0.70623		1216	1584657722	2.68	0.706347		1185	1585350779	2.16	0.706783		1153	1620257834	1.71	0.70568		1147	1620257011	1.35	0.705446		1152	1620256200	1.77	0.706159
					1170	1670910417	2.10439	0.707737		1277	1583967160	1.73	0.706055		1204	1584050724	1.39	0.705978		1217	1584657722	2.73	0.706073		1186	1585350779	2.16	0.706595		1154	1620257834	1.67	0.705412		1148	1620257011	1.36	0.705527		1153	1620256200	1.75	0.706043
					1171	1670910417	2.13168	0.707749		1278	1583967160	1.78	0.706143		1205	1584050724	1.37	0.706008		1218	1584657722	2.73	0.70601		1187	1585350779	2.16	0.706577		1155	1620257835	1.62	0.705234		1149	1620257011	1.35	0.705818		1154	1620256200	1.73	0.706042
					1172	1670910417	2.13296	0.707571		1279	1583967161	1.79	0.70637		1206	1584050724	1.36	0.705918		1219	1584657723	2.67	0.705906		1188	1585350779	2.17	0.706473		1156	1620257835	1.6	0.705304		1150	1620257011	1.31	0.705759		1155	1620256201	1.69	0.705912
					1173	1670910418	2.21463	0.707677		1280	1583967161	1.81	0.706537		1207	1584050725	1.36	0.706254		1220	1584657723	2.69	0.706087		1189	1585350780	2.15	0.706652		1157	1620257835	1.62	0.705562		1151	1620257012	1.31	0.705893		1156	1620256201	1.64	0.705879
					1174	1670910418	2.23988	0.707886		1281	1583967161	1.83	0.707		1208	1584050725	1.38	0.706276		1221	1584657723	2.68	0.706031		1190	1585350780	2.22	0.706839		1158	1620257836	1.59	0.70606		1152	1620257012	1.34	0.70592		1157	1620256201	1.64	0.705977
					1175	1670910418	2.20022	0.708111		1282	1583967161	1.85	0.707254		1209	1584050725	1.39	0.706342		1222	1584657723	2.75	0.706415		1191	1585350780	2.21	0.706833		1159	1620257836	1.6	0.706292		1153	1620257012	1.36	0.705809		1158	1620256202	1.65	0.705972
					1176	1670910418	2.28802	0.708113		1283	1583967162	1.85	0.707362		1210	1584050725	1.38	0.706456		1223	1584657724	2.67	0.706564		1192	1585350781	2.17	0.706813		1160	1620257836	1.58	0.706346		1154	1620257012	1.36	0.705971		1159	1620256202	1.66	0.706038
					1177	1670910419	2.21789	0.708115		1284	1583967162	1.82	0.707206		1211	1584050726	1.37	0.70662		1224	1584657724	2.62	0.706682		1193	1585350781	2.24	0.706634		1161	1620257836	1.52	0.706502		1155	1620257013	1.38	0.706291		1160	1620256202	1.68	0.706225
					1178	1670910419	2.09168	0.707887		1285	1583967162	1.77	0.707102		1212	1584050726	1.37	0.706865		1225	1584657724	2.66	0.70672		1194	1585350781	2.12	0.706648		1162	1620257837	1.51	0.706594		1156	1620257013	1.38	0.706223		1161	1620256202	1.69	0.706167
					1179	1670910419	2.11586	0.707741		1286	1583967162	1.73	0.706853		1213	1584050726	1.38	0.706919		1226	1584657724	2.76	0.706815		1195	1585350781	2.08	0.706433		1163	1620257837	1.48	0.70624		1157	1620257013	1.38	0.706246		1162	1620256203	1.67	0.706379
					1180	1670910419	2.04659	0.70736		1287	1583967163	1.75	0.706431		1214	1584050726	1.38	0.706852		1227	1584657725	2.58	0.706569		1196	1585350782	2.23	0.706089		1164	1620257837	1.54	0.706148		1158	1620257014	1.32	0.706284		1163	1620256203	1.66	0.70641
					1181	1670910420	2.19035	0.707145		1288	1583967163	1.78	0.706227		1215	1584050727	1.4	0.706723		1228	1584657725	2.63	0.706382		1197	1585350782	2.25	0.706137		1165	1620257837	1.56	0.705852		1159	1620257014	1.32	0.70635		1164	1620256203	1.7	0.706313
					1182	1670910420	2.27764	0.707312		1289	1583967163	1.8	0.706136		1216	1584050727	1.44	0.706942		1229	1584657725	2.65	0.706164		1198	1585350782	2.22	0.706052		1166	1620257838	1.53	0.705557		1160	1620257014	1.33	0.706077		1165	1620256203	1.69	0.706333
					1183	1670910420	2.32013	0.707254		1290	1583967164	1.81	0.706121		1217	1584050727	1.42	0.707128		1230	1584657725	2.57	0.706096		1199	1585350782	2.27	0.706238		1167	1620257838	1.49	0.705554		1161	1620257014	1.35	0.706037		1166	1620256204	1.63	0.706363
					1184	1670910420	2.44784	0.707163		1291	1583967164	1.79	0.706276		1218	1584050727	1.4	0.706937		1231	1584657726	2.69	0.705942		1200	1585350783	2.37	0.706278		1168	1620257838	1.54	0.705628		1162	1620257015	1.38	0.705685		1167	1620256204	1.6	0.706013
					1185	1670910421	2.45444	0.707214		1292	1583967164	1.78	0.706381		1219	1584050728	1.4	0.707036		1232	1584657726	2.75	0.706116		1201	1585350783	2.37	0.706446		1169	1620257838	1.59	0.705765		1163	1620257015	1.38	0.705572		1168	1620256204	1.63	0.706007
					1186	1670910421	2.28641	0.707396		1293	1583967164	1.77	0.70673		1220	1584050728	1.4	0.706916		1233	1584657726	2.67	0.70605		1202	1585350783	2.25	0.706575		1170	1620257839	1.59	0.705993		1164	1620257015	1.39	0.705539		1169	1620256204	1.62	0.706133
					1187	1670910421	2.19568	0.707531		1294	1583967165	1.78	0.706721		1221	1584050728	1.4	0.706922		1234	1584657727	2.66	0.706267		1203	1585350783	2.3	0.706604		1171	1620257839	1.55	0.705906		1165	1620257015	1.4	0.705669		1170	1620256205	1.58	0.706028
					1188	1670910422	2.17325	0.70745		1295	1583967165	1.75	0.706613		1222	1584050729	1.43	0.706761		1235	1584657727	2.65	0.706253		1204	1585350784	2.23	0.706679		1172	1620257839	1.51	0.705721		1166	1620257016	1.38	0.705918		1171	1620256205	1.57	0.705995
					1189	1670910422	2.21746	0.707441		1296	1583967165	1.77	0.706513		1223	1584050729	1.41	0.706402		1236	1584657727	2.62	0.706433		1205	1585350784	2.31	0.706652		1173	1620257839	1.53	0.70588		1167	1620257016	1.34	0.705931		1172	1620256205	1.61	0.706073
					1190	1670910422	2.22328	0.707285		1297	1583967165	1.8	0.706464		1224	1584050729	1.4	0.706049		1237	1584657727	2.57	0.706495		1206	1585350784	2.45	0.706678		1174	1620257840	1.55	0.705755		1168	1620257016	1.36	0.705926		1173	1620256205	1.61	0.70597
					1191	1670910422	2.2348	0.707329		1298	1583967166	1.81	0.706337		1225	1584050729	1.4	0.705644		1238	1584657728	2.65	0.706329		1207	1585350784	2.44	0.706777		1175	1620257840	1.57	0.705669		1169	1620257016	1.41	0.705824		1174	1620256206	1.59	0.706122
					1192	1670910423	2.23461	0.707218		1299	1583967166	1.83	0.706222		1226	1584050730	1.42	0.705499		1239	1584657728	2.65	0.706149		1208	1585350785	2.36	0.706621		1176	1620257840	1.62	0.705646		1170	1620257017	1.38	0.705798		1175	1620256206	1.62	0.706101
					1193	1670910423	2.35491	0.707324		1300	1583967166	1.84	0.706422		1227	1584050730	1.42	0.705644		1240	1584657728	2.68	0.706198		1209	1585350785	2.44	0.70676		1177	1620257841	1.6	0.70564		1171	1620257017	1.43	0.705819		1176	1620256206	1.64	0.706187
					1194	1670910423	2.33745	0.707536		1301	1583967166	1.87	0.706492		1228	1584050730	1.43	0.706213		1241	1584657728	2.59	0.706265		1210	1585350785	2.45	0.706646		1178	1620257841	1.56	0.705582		1172	1620257017	1.42	0.705702		1177	1620256207	1.66	0.706153
					1195	1670910423	2.33025	0.70762		1302	1583967167	1.88	0.706673		1229	1584050730	1.46	0.706344		1242	1584657729	2.61	0.70621		1211	1585350786	2.4	0.706642		1179	1620257841	1.6	0.705748		1173	1620257017	1.39	0.70578		1178	1620256207	1.66	0.705983
					1196	1670910424	2.23717	0.70751		1303	1583967167	1.89	0.706665		1230	1584050731	1.45	0.706372		1243	1584657729	2.73	0.706246		1212	1585350786	2.33	0.706513		1180	1620257841	1.59	0.705693		1174	1620257018	1.32	0.705753		1179	1620256207	1.64	0.705847
					1197	1670910424	2.25695	0.707413		1304	1583967167	1.92	0.706562		1231	1584050731	1.41	0.706726		1244	1584657729	2.8	0.706302		1213	1585350786	2.31	0.706634		1181	1620257842	1.61	0.705709		1175	1620257018	1.36	0.705772		1180	1620256207	1.67	0.705908
					1198	1670910424	2.29704	0.707564		1305	1583967167	1.96	0.706691		1232	1584050731	1.41	0.706624		1245	1584657729	2.84	0.706317		1214	1585350786	2.34	0.706747		1182	1620257842	1.65	0.705912		1176	1620257018	1.38	0.705695		1181	1620256208	1.69	0.706128
					1199	1670910424	2.20548	0.707482		1306	1583967168	1.97	0.706665		1233	1584050731	1.42	0.706626		1246	1584657730	2.78	0.706348		1215	1585350787	2.41	0.706861		1183	1620257842	1.59	0.705908		1177	1620257019	1.39	0.70584		1182	1620256208	1.72	0.706246
					1200	1670910425	2.24192	0.707378		1307	1583967168	2	0.706558		1234	1584050732	1.41	0.706679		1247	1584657730	2.76	0.70642		1216	1585350787	2.43	0.706759		1184	1620257842	1.54	0.70595		1178	1620257019	1.41	0.705878		1183	1620256208	1.71	0.706333
					1201	1670910425	2.3662	0.707393		1308	1583967168	2.17	0.706508		1235	1584050732	1.42	0.706654		1248	1584657730	2.78	0.706689		1217	1585350787	2.47	0.706669		1185	1620257843	1.66	0.706433		1179	1620257019	1.42	0.705848		1184	1620256208	1.68	0.706466
					1202	1670910425	2.28312	0.707393		1309	1583967169	2.33	0.706495		1236	1584050732	1.46	0.706485		1249	1584657731	2.81	0.706678		1218	1585350787	2.49	0.706646		1186	1620257843	1.67	0.706324		1180	1620257019	1.44	0.706082		1185	1620256209	1.64	0.706759
					1203	1670910425	2.32032	0.707447		1310	1583967169	2.34	0.706507		1237	1584050733	1.48	0.706444		1250	1584657731	2.63	0.706527		1219	1585350788	2.58	0.706678		1187	1620257843	1.51	0.706467		1181	1620257020	1.45	0.705966		1186	1620256209	1.59	0.706807
					1204	1670910426	2.53941	0.707435		1311	1583967169	2.33	0.706518		1238	1584050733	1.44	0.706475		1251	1584657731	2.63	0.706332		1220	1585350788	2.55	0.706469		1188	1620257843	1.54	0.706414		1182	1620257020	1.47	0.706109		1187	1620256209	1.59	0.70666
					1205	1670910426	2.46708	0.707434		1312	1583967169	2.38	0.706494		1239	1584050733	1.43	0.706894		1252	1584657731	2.74	0.706375		1221	1585350788	2.62	0.706367		1189	1620257844	1.57	0.70619		1183	1620257020	1.43	0.706226		1188	1620256209	1.54	0.706591
					1206	1670910426	2.37918	0.707491		1313	1583967170	2.43	0.706589		1240	1584050733	1.41	0.707032		1253	1584657732	2.76	0.706432		1222	1585350788	2.7	0.706295		1190	1620257844	1.55	0.705997		1184	1620257020	1.41	0.706191		1189	1620256210	1.49	0.706361
					1207	1670910427	2.35721	0.707507		1314	1583967170	2.44	0.706646		1241	1584050734	1.4	0.706606		1254	1584657732	2.77	0.706286		1223	1585350789	2.6	0.706247		1191	1620257844	1.58	0.705951		1185	1620257021	1.42	0.706029		1190	1620256210	1.44	0.706181
					1208	1670910427	2.3529	0.707389		1315	1583967170	2.46	0.706562		1242	1584050734	1.42	0.706233		1255	1584657732	2.88	0.706071		1224	1585350789	2.63	0.706416		1192	1620257845	1.59	0.705718		1186	1620257021	1.42	0.705903		1191	1620256210	1.45	0.705969
					1209	1670910427	2.34542	0.70742		1316	1583967170	2.52	0.706596		1243	1584050734	1.41	0.706074		1256	1584657732	2.89	0.70595		1225	1585350789	2.65	0.706772		1193	1620257845	1.58	0.705662		1187	1620257021	1.39	0.705903		1192	1620256211	1.48	0.705494
					1210	1670910427	2.2398	0.707354		1317	1583967171	2.63	0.706775		1244	1584050734	1.39	0.705717		1257	1584657733	2.85	0.706027		1226	1585350790	2.61	0.706799		1194	1620257845	1.58	0.70598		1188	1620257021	1.42	0.705673		1193	1620256211	1.46	0.705445
					1211	1670910428	2.31253	0.707018		1318	1583967171	2.69	0.706748		1245	1584050735	1.41	0.70581		1258	1584657733	2.84	0.70603		1227	1585350790	2.62	0.706974		1195	1620257845	1.53	0.705932		1189	1620257022	1.49	0.70573		1194	1620256211	1.43	0.705245
					1212	1670910428	2.43744	0.707081		1319	1583967171	2.75	0.706688		1246	1584050735	1.43	0.706218		1259	1584657733	2.91	0.706116		1228	1585350790	2.66	0.707017		1196	1620257846	1.56	0.705988		1190	1620257022	1.44	0.705572		1195	1620256211	1.5	0.705208
					1213	1670910428	2.4632	0.707113		1320	1583967171	2.78	0.706696		1247	1584050735	1.45	0.706433		1260	1584657733	2.84	0.706434		1229	1585350790	2.65	0.706927		1197	1620257846	1.59	0.70609		1191	1620257022	1.38	0.705668		1196	1620256212	1.56	0.705337
					1214	1670910428	2.38429	0.707073		1321	1583967172	2.79	0.706743		1248	1584050735	1.45	0.706764		1261	1584657734	2.73	0.706483		1230	1585350791	2.69	0.706838		1198	1620257846	1.59	0.705931		1192	1620257023	1.41	0.705712		1197	1620256212	1.6	0.705778
					1215	1670910429	2.44623	0.706979		1322	1583967172	2.84	0.70682		1249	1584050736	1.46	0.706891		1262	1584657734	2.67	0.706348		1231	1585350791	2.65	0.706783		1199	1620257846	1.54	0.705811		1193	1620257023	1.51	0.705474		1198	1620256212	1.63	0.705791
					1216	1670910429	2.41784	0.706958		1323	1583967172	2.94	0.70672		1250	1584050736	1.45	0.70675		1263	1584657734	2.67	0.70623		1232	1585350791	2.57	0.706522		1200	1620257847	1.5	0.705667		1194	1620257023	1.53	0.705643		1199	1620256212	1.66	0.70593
					1217	1670910429	2.33921	0.706852		1324	1583967173	3.05	0.706654		1251	1584050736	1.43	0.706893		1264	1584657734	2.64	0.706166		1233	1585350791	2.67	0.706465		1201	1620257847	1.55	0.70541		1195	1620257023	1.52	0.705461		1200	1620256213	1.65	0.706326
					1218	1670910429	2.4188	0.706902		1325	1583967173	3.12	0.706718		1252	1584050737	1.42	0.706671		1265	1584657735	2.61	0.706123		1234	1585350792	2.72	0.706287		1202	1620257847	1.62	0.705436		1196	1620257024	1.53	0.70535		1201	1620256213	1.63	0.70647
					1219	1670910430	2.49792	0.706758		1326	1583967173	3.23	0.706624		1253	1584050737	1.4	0.706286		1266	1584657735	2.64	0.706011		1235	1585350792	2.72	0.706114		1203	1620257847	1.6	0.705518		1197	1620257024	1.54	0.70526		1202	1620256213	1.63	0.706451
					1220	1670910430	2.40555	0.706844		1327	1583967173	3.35	0.706772		1254	1584050737	1.41	0.706103		1267	1584657735	2.75	0.705892		1236	1585350792	2.7	0.706018		1204	1620257848	1.54	0.705576		1198	1620257024	1.57	0.7054		1203	1620256213	1.63	0.706254
					1221	1670910430	2.35394	0.707049		1328	1583967174	3.63	0.70695		1255	1584050737	1.43	0.706131		1268	1584657736	2.73	0.705923		1237	1585350792	2.74	0.705922		1205	1620257848	1.53	0.705693		1199	1620257024	1.53	0.705433		1204	1620256214	1.62	0.705889
					1222	1670910431	2.4455	0.70699		1329	1583967174	3.78	0.707147		1256	1584050738	1.43	0.706136		1269	1584657736	2.82	0.706106		1238	1585350793	2.74	0.70593		1206	1620257848	1.52	0.706024		1200	1620257025	1.51	0.705185		1205	1620256214	1.64	0.705905
					1223	1670910431	2.28481	0.706857		1330	1583967174	3.79	0.707254		1257	1584050738	1.43	0.706133		1270	1584657736	2.83	0.706351		1239	1585350793	2.78	0.706095		1207	1620257849	1.57	0.705974		1201	1620257025	1.49	0.70521		1206	1620256214	1.67	0.705953
					1224	1670910431	2.24109	0.706951		1331	1583967174	3.79	0.707446		1258	1584050738	1.44	0.706518		1271	1584657736	2.84	0.706463		1240	1585350793	2.75	0.706141		1208	1620257849	1.56	0.706154		1202	1620257025	1.46	0.705208		1207	1620256215	1.71	0.705914
					1225	1670910431	2.25839	0.706945		1332	1583967175	3.79	0.707714		1259	1584050738	1.41	0.706297		1272	1584657737	2.88	0.706693		1241	1585350793	2.69	0.706014		1209	1620257849	1.59	0.706145		1203	1620257025	1.43	0.705431		1208	1620256215	1.76	0.705844
					1226	1670910432	2.44313	0.706884		1333	1583967175	3.8	0.707911		1260	1584050739	1.37	0.706246		1273	1584657737	2.83	0.706725		1242	1585350794	2.72	0.706036		1210	1620257849	1.65	0.706026		1204	1620257026	1.44	0.705513		1209	1620256215	1.76	0.705981
					1227	1670910432	2.44898	0.706781		1334	1583967175	3.82	0.708064		1261	1584050739	1.37	0.70611		1274	1584657737	2.78	0.706537		1243	1585350794	2.72	0.706121		1211	1620257850	1.6	0.705906		1205	1620257026	1.48	0.705567		1210	1620256215	1.73	0.705954
					1228	1670910432	2.43357	0.706639		1335	1583967175	3.88	0.708151		1262	1584050739	1.41	0.705876		1275	1584657737	2.85	0.706506		1244	1585350794	2.81	0.706084		1212	1620257850	1.64	0.705764		1206	1620257026	1.45	0.705801		1211	1620256216	1.75	0.705937
					1229	1670910432	2.43889	0.706491		1336	1583967176	3.88	0.708277		1263	1584050739	1.45	0.705848		1276	1584657738	2.87	0.706357		1245	1585350795	2.88	0.706315		1213	1620257850	1.62	0.705647		1207	1620257027	1.46	0.706033		1212	1620256216	1.75	0.705906
					1230	1670910433	2.38856	0.706536		1337	1583967176	3.83	0.708397		1264	1584050740	1.44	0.705899		1277	1584657738	2.76	0.706315		1246	1585350795	2.89	0.706335		1214	1620257850	1.64	0.705774		1208	1620257027	1.47	0.706281		1213	1620256216	1.77	0.706098
					1231	1670910433	2.45425	0.706512		1338	1583967176	3.86	0.708406		1265	1584050740	1.42	0.705777		1278	1584657738	2.68	0.706317		1247	1585350795	2.83	0.706424		1215	1620257851	1.73	0.705888		1209	1620257027	1.5	0.706526		1214	1620256216	1.76	0.706012
					1232	1670910433	2.55603	0.706694		1339	1583967177	3.79	0.708435		1266	1584050740	1.44	0.706215		1279	1584657738	2.72	0.706195		1248	1585350795	2.81	0.706421		1216	1620257851	1.69	0.705846		1210	1620257027	1.51	0.706593		1215	1620256217	1.76	0.706108
					1233	1670910433	2.60578	0.706816		1340	1583967177	3.78	0.708402		1267	1584050740	1.42	0.706442		1280	1584657739	2.71	0.706186		1249	1585350796	2.82	0.706445		1217	1620257851	1.64	0.705812		1211	1620257028	1.53	0.706478		1216	1620256217	1.74	0.706066
					1234	1670910434	2.54422	0.706907		1341	1583967177	3.78	0.708326		1268	1584050741	1.4	0.706446		1281	1584657739	2.79	0.706337		1250	1585350796	2.82	0.706473		1218	1620257851	1.69	0.705887		1212	1620257028	1.53	0.706476		1217	1620256217	1.68	0.706247
					1235	1670910434	2.54183	0.706943		1342	1583967177	3.87	0.708305		1269	1584050741	1.36	0.706191		1282	1584657739	2.7	0.706489		1251	1585350796	2.84	0.706575		1219	1620257852	1.66	0.705772		1213	1620257028	1.54	0.706318		1218	1620256217	1.63	0.70618
					1236	1670910434	2.57108	0.707037		1343	1583967178	3.88	0.70822		1270	1584050741	1.33	0.706421		1283	1584657740	2.69	0.706404		1252	1585350796	2.87	0.706477		1220	1620257852	1.65	0.705882		1214	1620257028	1.49	0.706382		1219	1620256218	1.63	0.706243
					1237	1670910435	2.4967	0.706958		1344	1583967178	3.96	0.708215		1271	1584050742	1.33	0.706614		1284	1584657740	2.68	0.706492		1253	1585350797	2.92	0.706322		1221	1620257852	1.76	0.705989		1215	1620257029	1.47	0.706529		1220	1620256218	1.67	0.706366
					1238	1670910435	2.49706	0.70685		1345	1583967178	4.19	0.708097		1272	1584050742	1.32	0.706785		1285	1584657740	2.68	0.706641		1254	1585350797	2.98	0.706381		1222	1620257852	1.75	0.705868		1216	1620257029	1.35	0.706296		1221	1620256218	1.69	0.70625
					1239	1670910435	2.41094	0.706931		1346	1583967178	4.29	0.708077		1273	1584050742	1.27	0.706899		1286	1584657740	2.72	0.706567		1255	1585350797	2.88	0.706326		1223	1620257853	1.79	0.705976		1217	1620257029	1.32	0.706111		1222	1620256218	1.71	0.706083
					1240	1670910435	2.35449	0.706802		1347	1583967179	4.32	0.708084		1274	1584050742	1.2	0.706831		1287	1584657741	2.65	0.706626		1256	1585350797	2.88	0.706245		1224	1620257853	1.9	0.706176		1218	1620257029	1.32	0.705911		1223	1620256219	1.69	0.705967
					1241	1670910436	2.47054	0.706758		1348	1583967179	4.44	0.708101		1275	1584050743	1.12	0.706693		1288	1584657741	2.77	0.706325		1257	1585350798	2.88	0.706376		1225	1620257853	1.85	0.706349		1219	1620257030	1.29	0.705888		1224	1620256219	1.68	0.70602
					1242	1670910436	2.58231	0.706721		1349	1583967179	4.51	0.708113		1276	1584050743	1.12	0.706716		1289	1584657741	2.78	0.70622		1258	1585350798	2.86	0.706415		1226	1620257854	1.8	0.70662		1220	1620257030	1.27	0.705587		1225	1620256219	1.68	0.706238
					1243	1670910436	2.47995	0.706731		1350	1583967179	4.61	0.708034		1277	1584050743	1.19	0.706737		1290	1584657741	2.7	0.70609		1259	1585350798	2.8	0.706566		1227	1620257854	1.87	0.706496		1221	1620257030	1.23	0.705721		1226	1620256220	1.7	0.706363
					1244	1670910436	2.50275	0.706824		1351	1583967180	4.72	0.707977		1278	1584050743	1.24	0.707152		1291	1584657742	2.76	0.705869		1260	1585350799	2.82	0.706525		1228	1620257854	1.89	0.706265		1222	1620257030	1.29	0.705716		1227	1620256220	1.76	0.706727
					1245	1670910437	2.56094	0.706892		1352	1583967180	4.81	0.707876		1279	1584050744	1.25	0.706748		1292	1584657742	2.84	0.705871		1261	1585350799	2.82	0.706557		1229	1620257854	1.86	0.7062		1223	1620257031	1.26	0.705523		1228	1620256220	1.77	0.706556
					1246	1670910437	2.53987	0.70696		1353	1583967180	4.82	0.707849		1280	1584050744	1.25	0.706514		1293	1584657742	2.96	0.705971		1262	1585350799	2.78	0.706686		1230	1620257855	1.89	0.706222		1224	1620257031	1.26	0.705353		1229	1620256220	1.77	0.706391
					1247	1670910437	2.4118	0.706894		1354	1583967180	5	0.707963		1281	1584050744	1.25	0.706416		1294	1584657742	2.87	0.706018		1263	1585350799	2.74	0.70664		1231	1620257855	1.89	0.705901		1225	1620257031	1.29	0.705208		1230	1620256221	1.76	0.706313
					1248	1670910437	2.52081	0.706751		1355	1583967181	5.17	0.707954		1282	1584050744	1.24	0.706758		1295	1584657743	2.88	0.706208		1264	1585350800	2.74	0.70665		1232	1620257855	1.93	0.705657		1226	1620257032	1.28	0.705513		1231	1620256221	1.78	0.706278
					1249	1670910438	2.5306	0.706615		1356	1583967181	5.23	0.708023		1283	1584050745	1.27	0.707141		1296	1584657743	2.91	0.706558		1265	1585350800	2.82	0.706665		1233	1620257855	1.91	0.705664		1227	1620257032	1.29	0.705806		1232	1620256221	1.81	0.706345
					1250	1670910438	2.44062	0.706636		1357	1583967181	5.32	0.708084		1284	1584050745	1.3	0.707049		1297	1584657743	2.87	0.706735		1266	1585350800	2.8	0.706631		1234	1620257856	1.87	0.705444		1228	1620257032	1.34	0.705618		1233	1620256221	1.88	0.706122
					1251	1670910438	2.42173	0.706757		1358	1583967182	5.32	0.708229		1285	1584050745	1.27	0.707005		1298	1584657744	2.88	0.706685		1267	1585350800	2.79	0.706433		1235	1620257856	1.88	0.705583		1229	1620257032	1.3	0.705598		1234	1620256222	1.89	0.705954
					1252	1670910438	2.49138	0.706777		1359	1583967182	5.35	0.708357		1286	1584050746	1.25	0.706566		1299	1584657744	2.83	0.706702		1268	1585350801	2.9	0.706289		1236	1620257856	1.96	0.705722		1230	1620257033	1.25	0.705885		1235	1620256222	1.89	0.705928
					1253	1670910439	2.45821	0.706659		1360	1583967182	5.38	0.708385		1287	1584050746	1.26	0.706318		1300	1584657744	2.77	0.706587		1269	1585350801	2.86	0.706286		1237	1620257856	2	0.705633		1231	1620257033	1.16	0.706199		1236	1620256222	1.82	0.70595
					1254	1670910439	2.45902	0.706626		1361	1583967182	5.41	0.708373		1288	1584050746	1.27	0.706305		1301	1584657744	2.69	0.706462		1270	1585350801	2.85	0.706233		1238	1620257857	2.06	0.705757		1232	1620257033	1.21	0.706334		1237	1620256222	1.8	0.706054
					1255	1670910439	2.34803	0.706578		1362	1583967183	5.34	0.708405		1289	1584050746	1.26	0.706202		1302	1584657745	2.74	0.706324		1271	1585350801	2.96	0.706216		1239	1620257857	2.08	0.705579		1233	1620257033	1.23	0.706558		1238	1620256223	1.84	0.706229
					1256	1670910440	2.22202	0.706461		1363	1583967183	5.42	0.708373		1290	1584050747	1.28	0.706292		1303	1584657745	2.69	0.706288		1272	1585350802	2.93	0.706089		1240	1620257857	2.1	0.70567		1234	1620257034	1.21	0.706298		1239	1620256223	1.93	0.706421
					1257	1670910440	2.19098	0.706212		1364	1583967183	5.48	0.708346		1291	1584050747	1.32	0.706025		1304	1584657745	2.71	0.706375		1273	1585350802	2.93	0.706197		1241	1620257858	2.17	0.705886		1235	1620257034	1.21	0.706128		1240	1620256223	1.92	0.706101
					1258	1670910440	2.39865	0.705949		1365	1583967183	5.55	0.708294		1292	1584050747	1.33	0.70609		1305	1584657745	2.74	0.706449		1274	1585350802	2.94	0.70631		1242	1620257858	2.23	0.706114		1236	1620257034	1.18	0.705761		1241	1620256224	1.87	0.705917
					1259	1670910440	2.33176	0.705768		1366	1583967184	5.67	0.708292		1293	1584050747	1.33	0.706207		1306	1584657746	2.8	0.70642		1275	1585350803	2.88	0.706178		1243	1620257858	2.2	0.70601		1237	1620257034	1.24	0.705676		1242	1620256224	1.81	0.705827
					1260	1670910441	2.37218	0.70586		1367	1583967184	5.71	0.708211		1294	1584050748	1.31	0.706289		1307	1584657746	2.79	0.706672		1276	1585350803	2.93	0.706482		1244	1620257858	2.16	0.705858		1238	1620257035	1.26	0.705611		1243	1620256224	1.82	0.705671
					1261	1670910441	2.45669	0.706144		1368	1583967184	5.8	0.708152		1295	1584050748	1.3	0.706433		1308	1584657746	2.81	0.706808		1277	1585350803	2.94	0.706711		1245	1620257859	2.12	0.705866		1239	1620257035	1.23	0.705658		1244	1620256224	1.84	0.705933
					1262	1670910441	2.4092	0.706375		1369	1583967184	5.81	0.708118		1296	1584050748	1.29	0.706361		1309	1584657746	2.9	0.706797		1278	1585350803	2.85	0.706803		1246	1620257859	2.05	0.705856		1240	1620257035	1.2	0.705568		1245	1620256225	1.87	0.70594
					1263	1670910441	2.43895	0.706782		1370	1583967185	5.89	0.708173		1297	1584050748	1.26	0.706316		1310	1584657747	2.84	0.706815		1279	1585350804	2.88	0.706839		1247	1620257859	2	0.705896		1241	1620257036	1.26	0.705697		1246	1620256225	1.88	0.705995
					1264	1670910442	2.43306	0.707029		1371	1583967185	5.94	0.708216		1298	1584050749	1.24	0.70611		1311	1584657747	2.77	0.706765		1280	1585350804	2.94	0.706871		1248	1620257859	1.96	0.705794		1242	1620257036	1.32	0.706004		1247	1620256225	1.79	0.70604
					1265	1670910442	2.38144	0.707135		1372	1583967185	6.01	0.708131		1299	1584050749	1.26	0.706313		1312	1584657747	2.78	0.706711		1281	1585350804	2.89	0.706803		1249	1620257860	1.96	0.70585		1243	1620257036	1.32	0.705982		1248	1620256225	1.73	0.706298
					1266	1670910442	2.29324	0.707242		1373	1583967186	6.06	0.708149		1300	1584050749	1.28	0.70629		1313	1584657747	2.79	0.706394		1282	1585350804	2.85	0.706604		1250	1620257860	1.95	0.706004		1244	1620257036	1.3	0.705975		1249	1620256226	1.66	0.706307
					1267	1670910442	2.25823	0.707157		1374	1583967186	6.14	0.708258		1301	1584050749	1.26	0.706191		1314	1584657748	2.72	0.706296		1283	1585350805	2.88	0.706491		1251	1620257860	1.92	0.705904		1245	1620257037	1.3	0.705727		1250	1620256226	1.65	0.706198
					1268	1670910443	2.22459	0.706986		1375	1583967186	6.21	0.708256		1302	1584050750	1.25	0.706244		1315	1584657748	2.67	0.706373		1284	1585350805	2.91	0.706469		1252	1620257860	1.9	0.706045		1246	1620257037	1.27	0.705552		1251	1620256226	1.66	0.706239
					1269	1670910443	2.22443	0.707032		1376	1583967186	6.3	0.708299		1303	1584050750	1.25	0.706251		1316	1584657748	2.71	0.706453		1285	1585350805	2.89	0.706557		1253	1620257861	1.91	0.70622		1247	1620257037	1.27	0.705454		1252	1620256226	1.7	0.705914
					1270	1670910443	2.31991	0.707117		1377	1583967187	6.28	0.708258		1304	1584050750	1.27	0.706361		1317	1584657749	2.75	0.706417		1286	1585350805	2.96	0.70634		1254	1620257861	1.94	0.706295		1248	1620257037	1.27	0.705137		1253	1620256227	1.68	0.705666
					1271	1670910444	2.41211	0.70722		1378	1583967187	6.37	0.708178		1305	1584050751	1.26	0.706444		1318	1584657749	2.82	0.706339		1287	1585350806	2.98	0.706395		1255	1620257861	2.01	0.706079		1249	1620257038	1.23	0.70484		1254	1620256227	1.76	0.705482
					1272	1670910444	2.37201	0.707327		1379	1583967187	6.51	0.708117		1306	1584050751	1.32	0.706357		1319	1584657749	2.88	0.70636		1288	1585350806	2.96	0.70657		1256	1620257861	2	0.705703		1250	1620257038	1.29	0.704874		1255	1620256227	1.78	0.705389
					1273	1670910444	2.20862	0.707415		1380	1583967187	6.69	0.708059		1307	1584050751	1.34	0.706509		1320	1584657749	2.85	0.706353		1289	1585350806	2.96	0.706691		1257	1620257862	1.91	0.705472		1251	1620257038	1.36	0.705058		1256	1620256227	1.75	0.705475
					1274	1670910444	2.16939	0.707431		1381	1583967188	6.98	0.708076		1308	1584050751	1.3	0.706601		1321	1584657750	2.9	0.706375		1290	1585350806	2.99	0.706704		1258	1620257862	1.81	0.705385		1252	1620257038	1.34	0.70521		1257	1620256228	1.73	0.705559
					1275	1670910445	2.06473	0.707516		1382	1583967188	7.25	0.708115		1309	1584050752	1.27	0.706527		1322	1584657750	2.89	0.706363		1291	1585350807	3.02	0.706758		1259	1620257862	1.81	0.705438		1253	1620257039	1.32	0.70558		1258	1620256228	1.73	0.705575
					1276	1670910445	2.09044	0.707166		1383	1583967188	7.18	0.708151		1310	1584050752	1.29	0.70648		1323	1584657750	2.82	0.706284		1292	1585350807	2.95	0.706735		1260	1620257863	1.88	0.705479		1254	1620257039	1.37	0.705664		1259	1620256228	1.73	0.705928
					1277	1670910445	2.04415	0.706816		1384	1583967188	7.05	0.708129		1311	1584050752	1.29	0.706623		1324	1584657750	2.71	0.706275		1293	1585350807	2.9	0.706565		1261	1620257863	1.88	0.70565		1255	1620257039	1.36	0.706119		1260	1620256229	1.75	0.706434
					1278	1670910445	1.99756	0.706403		1385	1583967189	7.02	0.708163		1312	1584050752	1.3	0.706358		1325	1584657751	2.73	0.706246		1294	1585350808	2.89	0.70653		1262	1620257863	1.85	0.705595		1256	1620257039	1.34	0.706393		1261	1620256229	1.79	0.706304
					1279	1670910446	2.06628	0.706169		1386	1583967189	7.09	0.708205		1313	1584050753	1.34	0.706374		1326	1584657751	2.69	0.706138		1295	1585350808	2.91	0.706599		1263	1620257863	1.85	0.705695		1257	1620257040	1.36	0.706347		1262	1620256229	1.72	0.706336
					1280	1670910446	2.15496	0.706181		1387	1583967189	7.15	0.708173		1314	1584050753	1.36	0.706298		1327	1584657751	2.7	0.706307		1296	1585350808	2.92	0.706544		1264	1620257864	1.79	0.7061		1258	1620257040	1.4	0.706098		1263	1620256229	1.67	0.706502
					1281	1670910446	2.32507	0.706424		1388	1583967189	7.27	0.708237		1315	1584050753	1.36	0.706443		1328	1584657751	2.69	0.706533		1297	1585350808	2.94	0.706493		1265	1620257864	1.82	0.706322		1259	1620257040	1.4	0.705653		1264	1620256230	1.61	0.706517
					1282	1670910446	2.3463	0.706589		1389	1583967190	7.24	0.708287		1316	1584050753	1.36	0.706486		1329	1584657752	2.8	0.706694		1298	1585350809	2.96	0.706391		1266	1620257864	1.92	0.706363		1260	1620257041	1.36	0.705445		1265	1620256230	1.61	0.70662
					1283	1670910447	2.24492	0.706676		1390	1583967190	7.3	0.708285		1317	1584050754	1.34	0.706438		1330	1584657752	2.81	0.706783		1299	1585350809	2.99	0.706489		1267	1620257864	1.93	0.70643		1261	1620257041	1.32	0.704983		1266	1620256230	1.62	0.706716
					1284	1670910447	2.13447	0.706715		1391	1583967190	7.51	0.708346		1318	1584050754	1.3	0.706564		1331	1584657752	2.76	0.706776		1300	1585350809	2.97	0.706479		1268	1620257865	1.82	0.706292		1262	1620257041	1.33	0.705035		1267	1620256230	1.63	0.706611
					1285	1670910447	2.09657	0.706786		1392	1583967191	7.52	0.70839		1319	1584050754	1.3	0.706628		1332	1584657753	2.68	0.706707		1301	1585350809	2.99	0.706477		1269	1620257865	1.86	0.70647		1263	1620257041	1.42	0.70497		1268	1620256231	1.65	0.706305
					1286	1670910448	2.04897	0.706876		1393	1583967191	7.41	0.708408		1320	1584050755	1.33	0.706507		1333	1584657753	2.66	0.706451		1302	1585350810	2.99	0.706431		1270	1620257865	1.9	0.706472		1264	1620257042	1.43	0.704968		1269	1620256231	1.68	0.706041
					1287	1670910448	2.09351	0.706996		1394	1583967191	7.41	0.7084		1321	1584050755	1.35	0.706123		1334	1584657753	2.67	0.706398		1303	1585350810	2.98	0.706458		1271	1620257865	1.9	0.706568		1265	1620257042	1.44	0.705201		1270	1620256231	1.72	0.70578
					1288	1670910448	2.23963	0.706655		1395	1583967191	7.43	0.70838		1322	1584050755	1.38	0.70638		1335	1584657753	2.74	0.706292		1304	1585350810	3.03	0.706455		1272	1620257866	1.94	0.706583		1266	1620257042	1.48	0.705397		1271	1620256231	1.72	0.706003
					1289	1670910448	2.28632	0.706386		1396	1583967192	7.38	0.708397		1323	1584050755	1.37	0.706368		1336	1584657754	2.73	0.706313		1305	1585350810	3.04	0.706411		1273	1620257866	1.96	0.70652		1267	1620257042	1.49	0.705982		1272	1620256232	1.77	0.705863
					1290	1670910449	2.27716	0.706196		1397	1583967192	7.59	0.70827		1324	1584050756	1.37	0.706289		1337	1584657754	2.77	0.70638		1306	1585350811	3.01	0.706314		1274	1620257866	1.92	0.706389		1268	1620257043	1.51	0.706146		1273	1620256232	1.83	0.705545
					1291	1670910449	2.25896	0.706248		1398	1583967192	7.77	0.708192		1325	1584050756	1.36	0.706324		1338	1584657754	2.8	0.706228		1307	1585350811	2.99	0.706351		1275	1620257867	1.96	0.706263		1269	1620257043	1.58	0.706406		1274	1620256232	1.87	0.705326
					1292	1670910449	2.2683	0.706308		1399	1583967192	7.65	0.708126		1326	1584050756	1.36	0.706179		1339	1584657754	2.83	0.706381		1308	1585350811	3.06	0.706163		1276	1620257867	1.92	0.706087		1270	1620257043	1.63	0.706494		1275	1620256233	1.85	0.705504
					1293	1670910449	2.25234	0.706311		1400	1583967193	7.48	0.708148		1327	1584050756	1.32	0.706537		1340	1584657755	2.79	0.706601		1309	1585350812	3.05	0.706087		1277	1620257867	1.9	0.705912		1271	1620257043	1.58	0.706647		1276	1620256233	1.86	0.705627
					1294	1670910450	2.38215	0.706202		1401	1583967193	7.62	0.708176		1328	1584050757	1.31	0.706599		1341	1584657755	2.7	0.706867		1310	1585350812	3.16	0.706233		1278	1620257867	1.9	0.705819		1272	1620257044	1.61	0.706839		1277	1620256233	1.89	0.705912
					1295	1670910450	2.3834	0.706112		1402	1583967193	7.97	0.70824		1329	1584050757	1.32	0.70662		1342	1584657755	2.64	0.706927		1311	1585350812	3.22	0.70634		1279	1620257868	1.94	0.705605		1273	1620257044	1.62	0.70711		1278	1620256233	1.9	0.706014
					1296	1670910450	2.31594	0.706306		1403	1583967193	7.99	0.708268		1330	1584050757	1.31	0.707034		1343	1584657755	2.71	0.706905		1312	1585350812	3.17	0.706376		1280	1620257868	1.95	0.705376		1274	1620257044	1.54	0.707219		1279	1620256234	1.96	0.705981
					1297	1670910450	2.31729	0.706453		1404	1583967194	7.94	0.708265		1331	1584050757	1.27	0.706934		1344	1584657756	2.7	0.706771		1313	1585350813	3.22	0.706466		1281	1620257868	1.94	0.705577		1275	1620257045	1.53	0.70701		1280	1620256234	2	0.705848
					1298	1670910451	2.40383	0.706401		1405	1583967194	8.01	0.708211		1332	1584050758	1.28	0.706817		1345	1584657756	2.66	0.706547		1314	1585350813	3.18	0.706573		1282	1620257868	1.91	0.705368		1276	1620257045	1.57	0.706643		1281	1620256234	1.95	0.705966
					1299	1670910451	2.32644	0.706475		1406	1583967194	7.84	0.708212		1333	1584050758	1.34	0.706844		1346	1584657756	2.6	0.706507		1315	1585350813	3.1	0.706643		1283	1620257869	1.85	0.705329		1277	1620257045	1.6	0.706509		1282	1620256234	1.89	0.706112
					1300	1670910451	2.27067	0.706469		1407	1583967195	7.63	0.708279		1334	1584050758	1.36	0.70733		1347	1584657756	2.6	0.706505		1316	1585350813	3.05	0.706848		1284	1620257869	1.88	0.705781		1278	1620257045	1.6	0.706068		1283	1620256235	1.89	0.70612
					1301	1670910451	2.13643	0.706558		1408	1583967195	7.85	0.708319		1335	1584050759	1.34	0.707118		1348	1584657757	2.7	0.706532		1317	1585350814	3.12	0.706788		1285	1620257869	1.92	0.705845		1279	1620257046	1.58	0.70567		1284	1620256235	1.93	0.705897
					1302	1670910452	2.08037	0.706419		1409	1583967195	7.9	0.708286		1336	1584050759	1.35	0.707195		1349	1584657757	2.79	0.706627		1318	1585350814	3.08	0.706718		1286	1620257869	1.89	0.705956		1280	1620257046	1.67	0.705407		1285	1620256235	1.93	0.705996
					1303	1670910452	2.20488	0.706506		1410	1583967195	7.91	0.708436		1337	1584050759	1.34	0.706915		1350	1584657757	2.77	0.706416		1319	1585350814	3.05	0.706832		1287	1620257870	1.89	0.705846		1281	1620257046	1.63	0.70549		1286	1620256235	1.91	0.705998
					1304	1670910452	2.16115	0.706476		1411	1583967196	7.83	0.708539		1338	1584050759	1.36	0.706974		1351	1584657758	2.76	0.706411		1320	1585350814	3.09	0.706643		1288	1620257870	1.92	0.705791		1282	1620257046	1.55	0.705588		1287	1620256236	1.92	0.706224
					1305	1670910453	2.11031	0.706513		1412	1583967196	7.68	0.70863		1339	1584050760	1.36	0.707023		1352	1584657758	2.71	0.706354		1321	1585350815	3.06	0.706613		1289	1620257870	1.9	0.70604		1283	1620257047	1.61	0.705442		1288	1620256236	1.92	0.706228
					1306	1670910453	2.15398	0.706565		1413	1583967196	7.51	0.708694		1340	1584050760	1.33	0.706848		1353	1584657758	2.77	0.706376		1322	1585350815	3.12	0.706797		1290	1620257871	1.92	0.706009		1284	1620257047	1.62	0.70562		1289	1620256236	1.94	0.706177
					1307	1670910453	2.12648	0.706553		1414	1583967196	7.3	0.70873		1341	1584050760	1.28	0.706892		1354	1584657758	2.76	0.706229		1323	1585350815	3.17	0.706749		1291	1620257871	1.9	0.705834		1285	1620257047	1.59	0.70599		1290	1620256237	1.89	0.705979
					1308	1670910453	2.09266	0.706794		1415	1583967197	7.12	0.708703		1342	1584050760	1.25	0.707011		1355	1584657759	2.77	0.70623		1324	1585350815	3.15	0.706558		1292	1620257871	1.89	0.705831		1286	1620257047	1.56	0.706094		1291	1620256237	1.88	0.705906
					1309	1670910454	2.0126	0.706878		1416	1583967197	7.02	0.708686		1343	1584050761	1.24	0.706801		1356	1584657759	2.84	0.706226		1325	1585350816	3.1	0.706434		1293	1620257871	1.85	0.706092		1287	1620257048	1.55	0.706141		1292	1620256237	1.9	0.705871
					1310	1670910454	1.97879	0.706581		1417	1583967197	6.94	0.708642		1344	1584050761	1.24	0.706532		1357	1584657759	2.9	0.70627		1326	1585350816	3	0.706304		1294	1620257872	1.82	0.705978		1288	1620257048	1.6	0.706345		1293	1620256237	1.95	0.705774
					1311	1670910454	2.02938	0.706716		1418	1583967197	6.97	0.708578		1345	1584050761	1.26	0.706319		1358	1584657759	2.89	0.706273		1327	1585350816	2.88	0.706286		1295	1620257872	1.88	0.705865		1289	1620257048	1.48	0.706581		1294	1620256238	2	0.705734
					1312	1670910454	2.04979	0.706612		1419	1583967198	6.87	0.708618		1346	1584050761	1.31	0.706411		1359	1584657760	3	0.70652		1328	1585350817	3.04	0.706429		1296	1620257872	1.85	0.70603		1290	1620257049	1.45	0.706248		1295	1620256238	1.98	0.70557
					1313	1670910455	2.08817	0.706397		1420	1583967198	6.78	0.708523		1347	1584050762	1.34	0.706506		1360	1584657760	2.95	0.706521		1329	1585350817	3.11	0.706489		1297	1620257872	1.87	0.705827		1291	1620257049	1.51	0.705919		1296	1620256238	2	0.705644
					1314	1670910455	2.07871	0.706085		1421	1583967198	6.66	0.708571		1348	1584050762	1.35	0.706575		1361	1584657760	2.95	0.706535		1330	1585350817	3.17	0.706465		1298	1620257873	1.89	0.70582		1292	1620257049	1.52	0.705914		1297	1620256238	2.05	0.705992
					1315	1670910455	2.13932	0.706131		1422	1583967199	6.65	0.708626		1349	1584050762	1.37	0.706596		1362	1584657760	2.95	0.706411		1331	1585350817	3.08	0.706376		1299	1620257873	1.89	0.705953		1293	1620257049	1.54	0.70587		1298	1620256239	2.02	0.706026
					1316	1670910455	2.13039	0.705943		1423	1583967199	6.77	0.708656		1350	1584050762	1.37	0.706773		1363	1584657761	2.98	0.706305		1332	1585350818	2.94	0.70642		1300	1620257873	1.89	0.705879		1294	1620257050	1.56	0.705764		1299	1620256239	1.9	0.7062
					1317	1670910456	2.15727	0.706038		1424	1583967199	6.87	0.708643		1351	1584050763	1.34	0.706735		1364	1584657761	2.96	0.706209		1333	1585350818	2.98	0.70648		1301	1620257873	1.94	0.705991		1295	1620257050	1.67	0.705424		1300	1620256239	1.82	0.706237
					1318	1670910456	2.14232	0.70609		1425	1583967199	6.85	0.708604		1352	1584050763	1.31	0.706756		1365	1584657761	3.01	0.70617		1334	1585350818	2.96	0.70664		1302	1620257874	1.89	0.705864		1296	1620257050	1.75	0.705413		1301	1620256239	1.83	0.706218
					1319	1670910456	2.0973	0.706099		1426	1583967200	6.68	0.708586		1353	1584050763	1.3	0.70688		1366	1584657762	3.11	0.706138		1335	1585350818	3.13	0.70668		1303	1620257874	1.82	0.705719		1297	1620257050	1.71	0.705484		1302	1620256240	1.82	0.706345
					1320	1670910457	2.16864	0.706368		1427	1583967200	6.55	0.708615		1354	1584050764	1.32	0.706718		1367	1584657762	3.08	0.706296		1336	1585350819	3.21	0.706562		1304	1620257874	1.83	0.705886		1298	1620257051	1.66	0.705543		1303	1620256240	1.79	0.706416
					1321	1670910457	2.30051	0.706527		1428	1583967200	6.41	0.708559		1355	1584050764	1.34	0.706628		1368	1584657762	3.1	0.706303		1337	1585350819	3.17	0.706322		1305	1620257874	1.9	0.706051		1299	1620257051	1.62	0.705482		1304	1620256240	1.76	0.706388
					1322	1670910457	2.2525	0.706665		1429	1583967200	6.39	0.708497		1356	1584050764	1.36	0.706597		1369	1584657762	3	0.706452		1338	1585350819	3.15	0.706296		1306	1620257875	1.89	0.705887		1300	1620257051	1.68	0.705672		1305	1620256240	1.75	0.706307
					1323	1670910457	2.17109	0.70678		1430	1583967201	6.37	0.708506		1357	1584050764	1.39	0.706657		1370	1584657763	3	0.706421		1339	1585350819	3.07	0.706375		1307	1620257875	1.88	0.705895		1301	1620257051	1.65	0.705718		1306	1620256241	1.74	0.706221
					1324	1670910458	2.1549	0.706445		1431	1583967201	6.35	0.7085		1358	1584050765	1.4	0.706799		1371	1584657763	3.08	0.70648		1340	1585350820	3.07	0.7065		1308	1620257875	1.87	0.705832		1302	1620257052	1.64	0.705688		1307	1620256241	1.69	0.705981
					1325	1670910458	2.16082	0.706395		1432	1583967201	6.22	0.708493		1359	1584050765	1.41	0.70684		1372	1584657763	3.06	0.706519		1341	1585350820	3.13	0.706635		1309	1620257876	1.9	0.705913		1303	1620257052	1.68	0.70549		1308	1620256241	1.7	0.705823
					1326	1670910458	2.15306	0.706431		1433	1583967201	6.24	0.708614		1360	1584050765	1.41	0.706846		1373	1584657763	3.09	0.706491		1342	1585350820	3.19	0.706585		1310	1620257876	1.9	0.706203		1304	1620257052	1.64	0.70562		1309	1620256242	1.72	0.705703
					1327	1670910458	2.06637	0.706438		1434	1583967202	6.14	0.708662		1361	1584050765	1.37	0.706895		1374	1584657764	3.04	0.706387		1343	1585350821	3.13	0.706519		1311	1620257876	1.85	0.706537		1305	1620257052	1.64	0.705483		1310	1620256242	1.74	0.705499
					1328	1670910459	2.10044	0.706147		1435	1583967202	5.99	0.708724		1362	1584050766	1.36	0.706744		1375	1584657764	3.1	0.706351		1344	1585350821	3.16	0.706683		1312	1620257876	1.84	0.706594		1306	1620257053	1.63	0.705472		1311	1620256242	1.78	0.705631
					1329	1670910459	2.29325	0.706044		1436	1583967202	5.8	0.708825		1363	1584050766	1.37	0.706718		1376	1584657764	3.13	0.706676		1345	1585350821	3.18	0.706745		1313	1620257877	1.84	0.706505		1307	1620257053	1.63	0.705463		1312	1620256242	1.79	0.705564
					1330	1670910459	2.26117	0.706141		1437	1583967202	5.53	0.70893		1364	1584050766	1.34	0.706614		1377	1584657764	3.07	0.706733		1346	1585350821	3.02	0.706872		1314	1620257877	1.78	0.706315		1308	1620257053	1.73	0.705596		1313	1620256243	1.85	0.705721
					1331	1670910459	2.22035	0.706395		1438	1583967203	5.37	0.708972		1365	1584050766	1.32	0.706379		1378	1584657765	3.17	0.706718		1347	1585350822	3	0.706885		1315	1620257877	1.78	0.706212		1309	1620257054	1.78	0.705641		1314	1620256243	1.88	0.706038
					1332	1670910460	2.32518	0.706491		1439	1583967203	5.23	0.708964		1366	1584050767	1.34	0.706191		1379	1584657765	3.17	0.70675		1348	1585350822	3	0.706718		1316	1620257877	1.83	0.706177		1310	1620257054	1.79	0.705529		1315	1620256243	1.9	0.706069
					1333	1670910460	2.3411	0.706593		1440	1583967203	5.05	0.70892		1367	1584050767	1.35	0.706441		1380	1584657765	3.05	0.706758		1349	1585350822	2.88	0.706629		1317	1620257878	1.89	0.705961		1311	1620257054	1.85	0.705714		1316	1620256243	1.88	0.706044
					1334	1670910460	2.25381	0.706792		1441	1583967204	4.74	0.70891		1368	1584050767	1.31	0.706708		1381	1584657765	2.9	0.706784		1350	1585350822	2.94	0.706778		1318	1620257878	1.87	0.705664		1312	1620257054	1.78	0.705756		1317	1620256244	1.9	0.705909
					1335	1670910460	2.15544	0.706671		1442	1583967204	4.63	0.708882		1369	1584050768	1.3	0.706893		1382	1584657766	3.02	0.706502		1351	1585350823	3.09	0.706671		1319	1620257878	1.87	0.705542		1313	1620257055	1.7	0.705724		1318	1620256244	1.91	0.705551
					1336	1670910461	2.11222	0.706503		1443	1583967204	4.52	0.708771		1370	1584050768	1.32	0.706927		1383	1584657766	3.03	0.70625		1352	1585350823	3.08	0.706696		1320	1620257878	1.86	0.705416		1314	1620257055	1.7	0.705833		1319	1620256244	1.9	0.705424
					1337	1670910461	2.16966	0.706313		1444	1583967204	4.4	0.708704		1371	1584050768	1.3	0.706919		1384	1584657766	2.9	0.706229		1353	1585350823	2.97	0.706689		1321	1620257879	1.82	0.705571		1315	1620257055	1.71	0.705742		1320	1620256244	1.91	0.705243
					1338	1670910461	2.18394	0.706154		1445	1583967205	4.36	0.708499		1372	1584050768	1.26	0.707082		1385	1584657767	3	0.705983		1354	1585350823	2.97	0.706755		1322	1620257879	1.78	0.705718		1316	1620257055	1.68	0.70578		1321	1620256245	1.96	0.705016
					1339	1670910462	2.2497	0.706123		1446	1583967205	4.37	0.708243		1373	1584050769	1.28	0.707089		1386	1584657767	3.19	0.705925		1355	1585350824	2.9	0.706713		1323	1620257879	1.79	0.705879		1317	1620257056	1.77	0.705677		1322	1620256245	1.98	0.704933
					1340	1670910462	2.25961	0.706001		1447	1583967205	4.48	0.708037		1374	1584050769	1.28	0.707126		1387	1584657767	3.26	0.705879		1356	1585350824	2.95	0.706577		1324	1620257880	1.82	0.705975		1318	1620257056	1.82	0.70561		1323	1620256245	1.96	0.705202
					1341	1670910462	2.31974	0.706024		1448	1583967205	4.6	0.707912		1375	1584050769	1.23	0.707041		1388	1584657767	3.32	0.705977		1357	1585350824	2.96	0.706566		1325	1620257880	1.84	0.70584		1319	1620257056	1.76	0.705684		1324	1620256246	1.95	0.705068
					1342	1670910462	2.35058	0.706218		1449	1583967206	4.83	0.707818		1376	1584050769	1.23	0.706885		1389	1584657768	3.19	0.7059		1358	1585350824	2.97	0.70647		1326	1620257880	1.84	0.705681		1320	1620257056	1.78	0.705571		1325	1620256246	2.02	0.705251
					1343	1670910463	2.26614	0.706262		1450	1583967206	5.04	0.707733		1377	1584050770	1.25	0.70666		1390	1584657768	3.18	0.705949		1359	1585350825	2.92	0.70642		1327	1620257880	1.85	0.705644		1321	1620257057	1.8	0.7055		1326	1620256246	2.04	0.705532
					1344	1670910463	2.2604	0.706219		1451	1583967206	5.28	0.707665		1378	1584050770	1.26	0.706611		1391	1584657768	3.12	0.706084		1360	1585350825	3	0.706428		1328	1620257881	1.92	0.705491		1322	1620257057	1.83	0.705896		1327	1620256246	2.04	0.705729
					1345	1670910463	2.22415	0.706284		1452	1583967206	5.4	0.707757		1379	1584050770	1.28	0.706715		1392	1584657768	3.32	0.706273		1361	1585350825	3.06	0.706569		1329	1620257881	1.92	0.705366		1323	1620257057	1.93	0.706448		1328	1620256247	2.06	0.705888
					1346	1670910463	2.26008	0.706249		1453	1583967207	5.47	0.707868		1380	1584050770	1.31	0.706751		1393	1584657769	3.25	0.706195		1362	1585350826	3.06	0.706711		1330	1620257881	1.86	0.705238		1324	1620257058	1.86	0.706327		1329	1620256247	2.08	0.706123
					1347	1670910464	2.33368	0.706367		1454	1583967207	5.48	0.707921		1381	1584050771	1.32	0.70685		1394	1584657769	3.23	0.706209		1363	1585350826	2.96	0.706729		1331	1620257881	1.86	0.705164		1325	1620257058	1.84	0.706563		1330	1620256247	2.09	0.706101
					1348	1670910464	2.31722	0.706554		1455	1583967207	5.62	0.707974		1382	1584050771	1.31	0.706615		1395	1584657769	3.22	0.706237		1364	1585350826	2.92	0.706928		1332	1620257882	1.9	0.705228		1326	1620257058	1.82	0.706763		1331	1620256247	2.13	0.706078
					1349	1670910464	2.30943	0.706574		1456	1583967208	5.69	0.707983		1383	1584050771	1.31	0.706665		1396	1584657769	3.38	0.706316		1365	1585350826	2.87	0.707022		1333	1620257882	1.91	0.705386		1327	1620257058	1.69	0.706546		1332	1620256248	2.14	0.705891
					1350	1670910464	2.31784	0.706585		1457	1583967208	5.76	0.707869		1384	1584050771	1.32	0.706723		1397	1584657770	3.26	0.706301		1366	1585350827	2.84	0.706991		1334	1620257882	1.89	0.705768		1328	1620257059	1.77	0.706371		1333	1620256248	2.15	0.705776
					1351	1670910465	2.35771	0.70678		1458	1583967208	5.88	0.7078		1385	1584050772	1.32	0.706966		1398	1584657770	3.23	0.706247		1367	1585350827	2.81	0.706795		1335	1620257882	1.91	0.706146		1329	1620257059	1.82	0.706445		1334	1620256248	2.12	0.70583
					1352	1670910465	2.17416	0.706837		1459	1583967208	6.04	0.707789		1386	1584050772	1.29	0.70716		1399	1584657770	3.25	0.705853		1368	1585350827	2.86	0.706517		1336	1620257883	1.97	0.706397		1330	1620257059	1.74	0.706225		1335	1620256248	2.15	0.705905
					1353	1670910465	2.07284	0.706804		1460	1583967209	6.11	0.707876		1387	1584050772	1.19	0.706918		1400	1584657771	3.16	0.706042		1369	1585350827	2.84	0.706421		1337	1620257883	1.98	0.706535		1331	1620257059	1.84	0.705982		1336	1620256249	2.19	0.705656
					1354	1670910466	2.05085	0.706467		1461	1583967209	6.31	0.707942		1388	1584050773	1.09	0.707078		1401	1584657771	3.22	0.70611		1370	1585350828	2.75	0.70617		1338	1620257883	1.96	0.706463		1332	1620257060	2	0.705709		1337	1620256249	2.2	0.705795
					1355	1670910466	2.08738	0.706244		1462	1583967209	6.46	0.707988		1389	1584050773	1.09	0.706786		1402	1584657771	3.35	0.706193		1371	1585350828	2.82	0.706206		1339	1620257883	1.96	0.706488		1333	1620257060	1.92	0.705862		1338	1620256249	2.21	0.705977
					1356	1670910466	2.05115	0.706143		1463	1583967209	6.49	0.708135		1390	1584050773	1.16	0.706441		1403	1584657771	3.59	0.706187		1372	1585350828	2.91	0.706101		1340	1620257884	1.88	0.706454		1334	1620257060	1.75	0.706211		1339	1620256249	2.24	0.706041
					1357	1670910466	2.02253	0.705704		1464	1583967210	6.42	0.708261		1391	1584050773	1.23	0.70615		1404	1584657772	3.6	0.706184		1373	1585350828	2.87	0.706143		1341	1620257884	1.86	0.706191		1335	1620257060	1.83	0.706241		1340	1620256250	2.23	0.706168
					1358	1670910467	2.04806	0.705453		1465	1583967210	6.37	0.708382		1392	1584050774	1.28	0.706367		1405	1584657772	3.24	0.706329		1374	1585350829	2.9	0.706207		1342	1620257884	1.91	0.706094		1336	1620257061	1.87	0.706288		1341	1620256250	2.22	0.706326
					1359	1670910467	2.11102	0.705475		1466	1583967210	6.24	0.708394		1393	1584050774	1.33	0.706168		1406	1584657772	3.23	0.706326		1375	1585350829	2.96	0.706324		1343	1620257885	1.94	0.705922		1337	1620257061	1.87	0.706571		1342	1620256250	2.21	0.706192
					1360	1670910467	2.0169	0.705524		1467	1583967210	6.18	0.708382		1394	1584050774	1.39	0.705831		1407	1584657772	3.33	0.706527		1376	1585350829	2.95	0.706389		1344	1620257885	1.96	0.705859		1338	1620257061	1.87	0.706613		1343	1620256251	2.29	0.706062
					1361	1670910467	2.05871	0.705701		1468	1583967211	6.24	0.708464		1395	1584050774	1.41	0.706087		1408	1584657773	3.36	0.706529		1377	1585350830	2.97	0.706429		1345	1620257885	2.03	0.705982		1339	1620257061	1.88	0.706468		1344	1620256251	2.29	0.706129
					1362	1670910468	2.10227	0.705637		1469	1583967211	6.24	0.708483		1396	1584050775	1.4	0.705972		1409	1584657773	3.4	0.706515		1378	1585350830	2.95	0.706398		1346	1620257885	2.11	0.706164		1340	1620257062	1.87	0.706626		1345	1620256251	2.28	0.706198
					1363	1670910468	2.14871	0.705893		1470	1583967211	6.25	0.708555		1397	1584050775	1.31	0.706452		1410	1584657773	3.29	0.706505		1379	1585350830	2.94	0.70636		1347	1620257886	2.06	0.706231		1341	1620257062	1.78	0.706892		1346	1620256251	2.24	0.706142
					1364	1670910468	2.21719	0.706261		1471	1583967211	6.23	0.708547		1398	1584050775	1.21	0.706467		1411	1584657773	3.5	0.706476		1380	1585350830	2.91	0.706305		1348	1620257886	2.08	0.706166		1342	1620257062	1.81	0.706723		1347	1620256252	2.29	0.706027
					1365	1670910468	2.20815	0.706398		1472	1583967212	6.13	0.708586		1399	1584050775	1.14	0.706431		1412	1584657774	3.22	0.706801		1381	1585350831	2.94	0.706172		1349	1620257886	2.12	0.706278		1343	1620257063	1.81	0.706639		1348	1620256252	2.36	0.705954
					1366	1670910469	2.0631	0.706269		1473	1583967212	5.97	0.70846		1400	1584050776	1.11	0.706345		1413	1584657774	3.14	0.706789		1382	1585350831	2.97	0.706062		1350	1620257886	2.07	0.706446		1344	1620257063	1.74	0.706262		1349	1620256252	2.32	0.705937
					1367	1670910469	2.11796	0.706373		1474	1583967212	6	0.708454		1401	1584050776	1.11	0.706068		1414	1584657774	3.08	0.706779		1383	1585350831	2.9	0.706205		1351	1620257887	2.05	0.706437		1345	1620257063	1.75	0.706077		1350	1620256252	2.26	0.705794
					1368	1670910469	2.07429	0.7064		1475	1583967213	5.79	0.708405		1402	1584050776	1.17	0.706064		1415	1584657775	3.07	0.706759		1384	1585350831	2.87	0.706255		1352	1620257887	2	0.70642		1346	1620257063	1.83	0.705816		1351	1620256253	2.3	0.705659
					1369	1670910470	2.07055	0.706058		1476	1583967213	5.78	0.708345		1403	1584050777	1.27	0.706132		1416	1584657775	3.1	0.706797		1385	1585350832	2.94	0.70629		1353	1620257887	2.02	0.706269		1347	1620257064	1.89	0.705664		1352	1620256253	2.33	0.705766
					1370	1670910470	2.22181	0.706209		1477	1583967213	5.75	0.708336		1404	1584050777	1.36	0.706422		1417	1584657775	3.08	0.706783		1386	1585350832	2.95	0.706205		1354	1620257887	1.98	0.706218		1348	1620257064	1.95	0.705728		1353	1620256253	2.24	0.705882
					1371	1670910470	2.27892	0.706375		1478	1583967213	5.74	0.708251		1405	1584050777	1.34	0.706282		1418	1584657775	3.1	0.706425		1387	1585350832	2.95	0.706286		1355	1620257888	1.95	0.706112		1349	1620257064	2.01	0.705403		1354	1620256253	2.2	0.705996
					1372	1670910470	2.15903	0.706457		1479	1583967214	5.62	0.708258		1406	1584050777	1.33	0.706121		1419	1584657776	2.98	0.706414		1388	1585350832	2.89	0.706437		1356	1620257888	1.99	0.706141		1350	1620257064	1.92	0.70563		1355	1620256254	2.25	0.705968
					1373	1670910471	2.0638	0.706393		1480	1583967214	5.49	0.708374		1407	1584050778	1.33	0.706261		1420	1584657776	3.01	0.706193		1389	1585350833	2.92	0.706688		1357	1620257888	1.99	0.706107		1351	1620257065	1.87	0.705649		1356	1620256254	2.24	0.706123
					1374	1670910471	2.09083	0.706204		1481	1583967214	5.22	0.708448		1408	1584050778	1.34	0.70619		1421	1584657776	3.04	0.706139		1390	1585350833	2.96	0.706848		1358	1620257889	2.05	0.7061		1352	1620257065	1.87	0.705798		1357	1620256254	2.2	0.706146
					1375	1670910471	1.94706	0.706427		1482	1583967214	5.13	0.708586		1409	1584050778	1.31	0.706502		1422	1584657776	3.13	0.706064		1391	1585350833	2.98	0.7068		1359	1620257889	2.1	0.706016		1353	1620257065	1.8	0.705916		1358	1620256255	2.27	0.706037
					1376	1670910471	1.94106	0.706668		1483	1583967215	5.2	0.708586		1410	1584050778	1.29	0.706456		1423	1584657777	3.22	0.705997		1392	1585350834	2.9	0.706712		1360	1620257889	2.14	0.705963		1354	1620257065	1.81	0.705757		1359	1620256255	2.37	0.70588
					1377	1670910472	1.9782	0.706636		1484	1583967215	5.09	0.708559		1411	1584050779	1.28	0.706443		1424	1584657777	3.16	0.705918		1393	1585350834	2.86	0.706733		1361	1620257889	2.17	0.706235		1355	1620257066	1.74	0.705966		1360	1620256255	2.39	0.70582
					1378	1670910472	2.03461	0.706276		1485	1583967215	5.04	0.708573		1412	1584050779	1.25	0.706285		1425	1584657777	3.14	0.705969		1394	1585350834	2.9	0.706754		1362	1620257890	2.09	0.706372		1356	1620257066	1.79	0.706139		1361	1620256255	2.36	0.705812
					1379	1670910472	2.04387	0.706172		1486	1583967215	4.97	0.708683		1413	1584050779	1.26	0.706533		1426	1584657777	3.04	0.706185		1395	1585350834	2.96	0.706805		1363	1620257890	2.05	0.706291		1357	1620257066	1.71	0.706333		1362	1620256256	2.37	0.70585
					1380	1670910472	1.90327	0.706058		1487	1583967216	4.91	0.708571		1414	1584050779	1.27	0.706681		1427	1584657778	3.04	0.706401		1396	1585350835	2.97	0.706567		1364	1620257890	2.06	0.706254		1358	1620257067	1.66	0.706304		1363	1620256256	2.38	0.705782
					1381	1670910473	1.88688	0.706191		1488	1583967216	4.95	0.708658		1415	1584050780	1.29	0.707014		1428	1584657778	2.96	0.706623		1397	1585350835	2.95	0.706537		1365	1620257890	2.08	0.706215		1359	1620257067	1.69	0.706457		1364	1620256256	2.32	0.705766
					1382	1670910473	1.97178	0.706483		1489	1583967216	4.98	0.708644		1416	1584050780	1.33	0.707157		1429	1584657778	3.08	0.706654		1398	1585350835	2.78	0.706488		1366	1620257891	2.11	0.706151		1360	1620257067	1.54	0.706298		1365	1620256256	2.26	0.705804
					1383	1670910473	1.98636	0.706323		1490	1583967217	4.95	0.708533		1417	1584050780	1.35	0.707319		1430	1584657778	3.17	0.706747		1399	1585350835	2.71	0.70665		1367	1620257891	2.16	0.706112		1361	1620257067	1.58	0.706		1366	1620256257	2.31	0.705743
					1384	1670910473	1.98014	0.706265		1491	1583967217	4.89	0.708432		1418	1584050781	1.3	0.707285		1431	1584657779	3.07	0.706732		1400	1585350836	2.73	0.706585		1368	1620257891	2.21	0.706163		1362	1620257068	1.64	0.705985		1367	1620256257	2.37	0.705577
					1385	1670910474	1.97821	0.706012		1492	1583967217	4.86	0.708333		1419	1584050781	1.27	0.707585		1432	1584657779	3.09	0.70665		1401	1585350836	2.75	0.706551		1369	1620257891	2.19	0.706117		1363	1620257068	1.7	0.705697		1368	1620256257	2.41	0.705533
					1386	1670910474	2.01689	0.705961		1493	1583967217	4.72	0.708282		1420	1584050781	1.28	0.707665		1433	1584657779	3.07	0.70658		1402	1585350836	2.69	0.706641		1370	1620257892	2.13	0.70606		1364	1620257068	1.66	0.705406		1369	1620256257	2.41	0.70548
					1387	1670910474	2.08245	0.706181		1494	1583967218	4.7	0.708291		1421	1584050781	1.25	0.707376		1434	1584657780	3.06	0.706461		1403	1585350836	2.63	0.706649		1371	1620257892	2.17	0.705976		1365	1620257068	1.69	0.705301		1370	1620256258	2.41	0.705341
					1388	1670910475	2.20772	0.706386		1495	1583967218	4.74	0.708211		1422	1584050782	1.22	0.70723		1435	1584657780	2.94	0.706215		1404	1585350837	2.68	0.706819		1372	1620257892	2.24	0.706172		1366	1620257069	1.73	0.705212		1371	1620256258	2.39	0.705403
					1389	1670910475	2.07947	0.706482		1496	1583967218	4.84	0.708212		1423	1584050782	1.23	0.706777		1436	1584657780	2.97	0.706107		1405	1585350837	2.7	0.70702		1373	1620257893	2.26	0.706361		1367	1620257069	1.73	0.705576		1372	1620256258	2.38	0.705703
					1390	1670910475	2.09688	0.706517		1497	1583967218	4.72	0.70847		1424	1584050782	1.23	0.706452		1437	1584657780	3.09	0.706197		1406	1585350837	2.75	0.707136		1374	1620257893	2.19	0.706403		1368	1620257069	1.7	0.706165		1373	1620256259	2.39	0.706085
					1391	1670910475	2.07426	0.706446		1498	1583967219	4.53	0.708591		1425	1584050782	1.24	0.706268		1438	1584657781	3.09	0.706188		1407	1585350837	2.73	0.707116		1375	1620257893	2.17	0.706472		1369	1620257069	1.75	0.7063		1374	1620256259	2.41	0.706167
					1392	1670910476	1.99017	0.706458		1499	1583967219	4.53	0.708543		1426	1584050783	1.26	0.706227		1439	1584657781	3	0.706178		1408	1585350838	2.78	0.706918		1376	1620257893	2.15	0.706508		1370	1620257070	1.73	0.706458		1375	1620256259	2.35	0.70601
					1393	1670910476	2.11328	0.706665		1500	1583967219	4.59	0.708754		1427	1584050783	1.3	0.706317		1440	1584657781	2.9	0.70629		1409	1585350838	2.84	0.70701		1377	1620257894	2.1	0.706552		1371	1620257070	1.77	0.706706		1376	1620256259	2.33	0.706064
					1394	1670910476	2.20235	0.706702		1501	1583967219	4.46	0.708837		1428	1584050783	1.31	0.706141		1441	1584657781	2.87	0.706477		1410	1585350838	2.83	0.70678		1378	1620257894	2.06	0.706463		1372	1620257070	1.81	0.706685		1377	1620256260	2.27	0.706225
					1395	1670910476	2.13286	0.706575		1502	1583967220	4.38	0.708972		1429	1584050783	1.32	0.706278		1442	1584657782	2.86	0.706652		1411	1585350839	2.84	0.70658		1379	1620257894	2.14	0.706139		1373	1620257071	1.68	0.706809		1378	1620256260	2.35	0.706174
					1396	1670910477	2.20219	0.706744		1503	1583967220	4.3	0.709006		1430	1584050784	1.33	0.7065		1443	1584657782	2.87	0.706657		1412	1585350839	2.8	0.706307		1380	1620257894	2.11	0.70595		1374	1620257071	1.59	0.706728		1379	1620256260	2.44	0.706033
					1397	1670910477	2.10379	0.706913		1504	1583967220	4.09	0.709025		1431	1584050784	1.31	0.706876		1444	1584657782	2.8	0.706659		1413	1585350839	2.84	0.706446		1381	1620257895	2.17	0.705747		1375	1620257071	1.65	0.70648		1380	1620256260	2.43	0.705914
					1398	1670910477	2.04217	0.707203		1505	1583967221	3.87	0.709013		1432	1584050784	1.28	0.706705		1445	1584657782	2.8	0.706642		1414	1585350839	2.82	0.706586		1382	1620257895	2.19	0.705669		1376	1620257071	1.7	0.706201		1381	1620256261	2.38	0.706046
					1399	1670910477	1.92809	0.707258		1506	1583967221	3.76	0.709053		1433	1584050784	1.29	0.706304		1446	1584657783	2.74	0.706554		1415	1585350840	2.82	0.706613		1383	1620257895	2.2	0.705631		1377	1620257072	1.63	0.706139		1382	1620256261	2.34	0.705939
					1400	1670910478	1.79704	0.707299		1507	1583967221	3.65	0.708886		1434	1584050785	1.3	0.706265		1447	1584657783	2.71	0.706406		1416	1585350840	2.77	0.7067		1384	1620257895	2.23	0.705676		1378	1620257072	1.63	0.705856		1383	1620256261	2.3	0.706012
					1401	1670910478	1.72605	0.707243		1508	1583967221	3.58	0.70879		1435	1584050785	1.29	0.706163		1448	1584657783	2.83	0.7064		1417	1585350840	2.67	0.706737		1385	1620257896	2.13	0.70581		1379	1620257072	1.64	0.705588		1384	1620256261	2.24	0.705995
					1402	1670910478	1.59814	0.707212		1509	1583967222	3.59	0.708695		1436	1584050785	1.28	0.706267		1449	1584657784	2.87	0.706163		1418	1585350840	2.64	0.706588		1386	1620257896	2.03	0.705856		1380	1620257072	1.73	0.705576		1385	1620256262	2.21	0.705986
					1403	1670910479	1.56788	0.706589		1510	1583967222	3.61	0.708397		1437	1584050786	1.29	0.706436		1450	1584657784	2.91	0.706007		1419	1585350841	2.72	0.70647		1387	1620257896	2.03	0.70599		1381	1620257073	1.75	0.705523		1386	1620256262	2.26	0.705858
					1404	1670910479	1.69538	0.706265		1511	1583967222	3.54	0.708171		1438	1584050786	1.28	0.706506		1451	1584657784	3	0.705862		1420	1585350841	2.79	0.70651		1388	1620257896	2.09	0.70595		1382	1620257073	1.78	0.705702		1387	1620256262	2.33	0.70578
					1405	1670910479	1.81251	0.70589		1512	1583967222	3.62	0.708064		1439	1584050786	1.27	0.706386		1452	1584657784	3.03	0.705877		1421	1585350841	2.81	0.706538		1389	1620257897	2.08	0.705788		1383	1620257073	1.75	0.705959		1388	1620256262	2.38	0.705798
					1406	1670910479	1.77817	0.706169		1513	1583967223	3.69	0.7081		1440	1584050786	1.32	0.706447		1453	1584657785	3.02	0.70599		1422	1585350841	2.85	0.706286		1390	1620257897	2.03	0.705768		1384	1620257073	1.72	0.706208		1389	1620256263	2.43	0.705695
					1407	1670910480	1.8203	0.70629		1514	1583967223	3.72	0.708338		1441	1584050787	1.36	0.706688		1454	1584657785	3.08	0.706059		1423	1585350842	2.86	0.706265		1391	1620257897	1.95	0.705511		1385	1620257074	1.69	0.706568		1390	1620256263	2.44	0.705635
					1408	1670910480	1.86075	0.706124		1515	1583967223	3.7	0.70844		1442	1584050787	1.35	0.706793		1455	1584657785	3.1	0.706124		1424	1585350842	2.72	0.706324		1392	1620257898	1.99	0.70554		1386	1620257074	1.66	0.706847		1391	1620256263	2.38	0.705693
					1409	1670910480	1.884	0.706151		1516	1583967223	3.74	0.708644		1443	1584050787	1.34	0.706831		1456	1584657785	3.21	0.706141		1425	1585350842	2.63	0.706499		1393	1620257898	2.11	0.705572		1387	1620257074	1.7	0.706772		1392	1620256264	2.41	0.705816
					1410	1670910480	1.79952	0.706397		1517	1583967224	3.7	0.708784		1444	1584050787	1.33	0.706542		1457	1584657786	3.27	0.706083		1426	1585350843	2.62	0.706487		1394	1620257898	2.11	0.705512		1388	1620257074	1.73	0.706673		1393	1620256264	2.44	0.706062
					1411	1670910481	1.65669	0.706427		1518	1583967224	3.59	0.708883		1445	1584050788	1.32	0.706541		1458	1584657786	3.31	0.706053		1427	1585350843	2.64	0.706508		1395	1620257898	2.07	0.705531		1389	1620257075	1.71	0.706569		1394	1620256264	2.42	0.705966
					1412	1670910481	1.75314	0.706548		1519	1583967224	3.55	0.70884		1446	1584050788	1.32	0.706736		1459	1584657786	3.27	0.706254		1428	1585350843	2.63	0.706496		1396	1620257899	2.05	0.705578		1390	1620257075	1.67	0.70618		1395	1620256264	2.39	0.705911
					1413	1670910481	1.95478	0.706603		1520	1583967224	3.51	0.708881		1447	1584050788	1.32	0.706933		1460	1584657786	3.28	0.706195		1429	1585350843	2.61	0.706508		1397	1620257899	1.97	0.705874		1391	1620257075	1.67	0.706011		1396	1620256265	2.38	0.70587
					1414	1670910481	1.92097	0.706715		1521	1583967225	3.44	0.708673		1448	1584050788	1.3	0.70694		1461	1584657787	3.28	0.706065		1430	1585350844	2.56	0.706483		1398	1620257899	1.99	0.706029		1392	1620257076	1.65	0.705699		1397	1620256265	2.33	0.706009
					1415	1670910482	1.79962	0.706738		1522	1583967225	3.47	0.708476		1449	1584050789	1.32	0.70699		1462	1584657787	3.32	0.706006		1431	1585350844	2.52	0.706601		1399	1620257899	2.1	0.706189		1393	1620257076	1.65	0.705652		1398	1620256265	2.35	0.706135
					1416	1670910482	1.75366	0.706888		1523	1583967225	3.49	0.708288		1450	1584050789	1.32	0.706951		1463	1584657787	3.19	0.705902		1432	1585350844	2.52	0.706797		1400	1620257900	2.05	0.706247		1394	1620257076	1.63	0.705719		1399	1620256265	2.4	0.706123
					1417	1670910482	1.78525	0.706934		1524	1583967226	3.48	0.70815		1451	1584050789	1.32	0.706842		1464	1584657787	3.19	0.706129		1433	1585350844	2.56	0.706688		1401	1620257900	2	0.706354		1395	1620257076	1.69	0.705821		1400	1620256266	2.43	0.706056
					1418	1670910482	1.8883	0.707335		1525	1583967226	3.5	0.70813		1452	1584050790	1.34	0.706801		1465	1584657788	3.36	0.706278		1434	1585350845	2.59	0.706461		1402	1620257900	1.95	0.706704		1396	1620257077	1.76	0.70607		1401	1620256266	2.41	0.706035
					1419	1670910483	1.78828	0.707262		1526	1583967226	3.6	0.708156		1453	1584050790	1.35	0.706763		1466	1584657788	3.45	0.706437		1435	1585350845	2.58	0.706298		1403	1620257900	1.86	0.706703		1397	1620257077	1.75	0.706249		1402	1620256266	2.42	0.706253
					1420	1670910483	1.6773	0.706828		1527	1583967226	3.66	0.708116		1454	1584050790	1.31	0.70683		1467	1584657788	3.34	0.706386		1436	1585350845	2.6	0.706137		1404	1620257901	1.78	0.706656		1398	1620257077	1.7	0.706468		1403	1620256266	2.44	0.706436
					1421	1670910483	1.73839	0.706827		1528	1583967227	3.72	0.708091		1455	1584050790	1.28	0.70686		1468	1584657789	3.24	0.706272		1437	1585350845	2.56	0.706112		1405	1620257901	1.77	0.706537		1399	1620257077	1.7	0.706454		1404	1620256267	2.45	0.706598
					1422	1670910484	1.77115	0.707085		1529	1583967227	3.77	0.707964		1456	1584050791	1.26	0.707056		1469	1584657789	3.23	0.706167		1438	1585350846	2.61	0.706094		1406	1620257901	1.84	0.706135		1400	1620257078	1.61	0.706474		1405	1620256267	2.44	0.706553
					1423	1670910484	1.74441	0.70689		1530	1583967227	3.79	0.707941		1457	1584050791	1.24	0.70724		1470	1584657789	3.44	0.706186		1439	1585350846	2.69	0.706091		1407	1620257902	1.87	0.706016		1401	1620257078	1.6	0.706419		1406	1620256267	2.37	0.706447
					1424	1670910484	1.79954	0.706365		1531	1583967227	3.79	0.70802		1458	1584050791	1.2	0.70758		1471	1584657789	3.37	0.706311		1440	1585350846	2.66	0.706152		1408	1620257902	1.91	0.705659		1402	1620257078	1.61	0.706366		1407	1620256268	2.27	0.706376
					1425	1670910484	1.80196	0.706211		1532	1583967228	3.81	0.708024		1459	1584050791	1.17	0.70759		1472	1584657790	3.4	0.70621		1441	1585350846	2.63	0.706419		1409	1620257902	1.99	0.705366		1403	1620257078	1.67	0.706277		1408	1620256268	2.26	0.706281
					1426	1670910485	1.69142	0.706137		1533	1583967228	3.81	0.707984		1460	1584050792	1.16	0.707389		1473	1584657790	3.41	0.706108		1442	1585350847	2.53	0.706593		1410	1620257902	1.95	0.705418		1404	1620257079	1.7	0.705955		1409	1620256268	2.3	0.706161
					1427	1670910485	1.6819	0.70615		1534	1583967228	3.86	0.708092		1461	1584050792	1.13	0.707358		1474	1584657790	3.4	0.706192		1443	1585350847	2.39	0.706669		1411	1620257903	1.98	0.705482		1405	1620257079	1.73	0.706107		1410	1620256268	2.31	0.705972
					1428	1670910485	1.82392	0.705901		1535	1583967228	3.89	0.708122		1462	1584050792	1.14	0.707367		1475	1584657790	3.33	0.706304		1444	1585350847	2.41	0.706696		1412	1620257903	2	0.705725		1406	1620257079	1.78	0.706219		1411	1620256269	2.3	0.705747
					1429	1670910485	1.70419	0.70593		1536	1583967229	3.89	0.708181		1463	1584050792	1.12	0.707264		1476	1584657791	3.31	0.706527		1445	1585350848	2.44	0.706615		1413	1620257903	2.06	0.706147		1407	1620257080	1.79	0.706369		1412	1620256269	2.27	0.705715
					1430	1670910486	1.6576	0.705858		1537	1583967229	3.92	0.708342		1464	1584050793	1.12	0.706908		1477	1584657791	3.27	0.706593		1446	1585350848	2.47	0.706494		1414	1620257903	2.03	0.706435		1408	1620257080	1.77	0.706249		1413	1620256269	2.28	0.705746
					1431	1670910486	1.7883	0.706206		1538	1583967229	3.93	0.708532		1465	1584050793	1.13	0.706777		1478	1584657791	3.18	0.706678		1447	1585350848	2.47	0.706298		1415	1620257904	1.93	0.706513		1409	1620257080	1.72	0.706213		1414	1620256269	2.3	0.705774
					1432	1670910486	1.89259	0.706536		1539	1583967230	3.88	0.708585		1466	1584050793	1.12	0.706644		1479	1584657791	3.17	0.706561		1448	1585350848	2.48	0.706342		1416	1620257904	1.93	0.706535		1410	1620257080	1.66	0.706295		1415	1620256270	2.33	0.705878
					1433	1670910486	1.93389	0.706811		1540	1583967230	3.82	0.708598		1467	1584050794	1.13	0.706379		1480	1584657792	3.25	0.706506		1449	1585350849	2.45	0.706426		1417	1620257904	1.9	0.706551		1411	1620257081	1.67	0.706509		1416	1620256270	2.37	0.706062
					1434	1670910487	1.83935	0.707085		1541	1583967230	3.69	0.708605		1468	1584050794	1.16	0.706085		1481	1584657792	3.14	0.706387		1450	1585350849	2.5	0.706391		1418	1620257904	1.91	0.706389		1412	1620257081	1.77	0.70655		1417	1620256270	2.33	0.705862
					1435	1670910487	1.83594	0.707004		1542	1583967230	3.56	0.708681		1469	1584050794	1.16	0.705714		1482	1584657792	3.15	0.706271		1451	1585350849	2.5	0.706457		1419	1620257905	1.91	0.706437		1413	1620257081	1.87	0.706516		1418	1620256270	2.32	0.705806
					1436	1670910487	1.72454	0.706647		1543	1583967231	3.52	0.708729		1470	1584050794	1.15	0.705823		1483	1584657793	3.21	0.706092		1452	1585350849	2.49	0.706505		1420	1620257905	1.93	0.706272		1414	1620257081	1.9	0.706381		1419	1620256271	2.35	0.705912
					1437	1670910488	1.80124	0.70691		1544	1583967231	3.47	0.708717		1471	1584050795	1.14	0.705613		1484	1584657793	3.22	0.705931		1453	1585350850	2.51	0.706559		1421	1620257905	1.91	0.706027		1415	1620257082	1.81	0.70628		1420	1620256271	2.37	0.70575
					1438	1670910488	1.9388	0.706897		1545	1583967231	3.42	0.708706		1472	1584050795	1.17	0.705673		1485	1584657793	3.22	0.705907		1454	1585350850	2.44	0.706415		1422	1620257905	1.91	0.706072		1416	1620257082	1.77	0.70624		1421	1620256271	2.41	0.705689
					1439	1670910488	1.7815	0.706945		1546	1583967231	3.4	0.708598		1473	1584050795	1.17	0.705559		1486	1584657793	3.22	0.706162		1455	1585350850	2.38	0.706561		1423	1620257906	1.91	0.706074		1417	1620257082	1.75	0.706612		1422	1620256271	2.49	0.705813
					1440	1670910488	1.79674	0.706969		1547	1583967232	3.43	0.708475		1474	1584050795	1.15	0.705721		1487	1584657794	3.25	0.706358		1456	1585350850	2.3	0.706552		1424	1620257906	1.88	0.706016		1418	1620257082	1.73	0.706753		1423	1620256272	2.48	0.70594
					1441	1670910489	2.0057	0.707131		1548	1583967232	3.39	0.708387		1475	1584050796	1.15	0.705702		1488	1584657794	3.19	0.706376		1457	1585350851	2.28	0.706558		1425	1620257906	1.85	0.705904		1419	1620257083	1.79	0.706563		1424	1620256272	2.36	0.705927
					1442	1670910489	1.88156	0.707232		1549	1583967232	3.38	0.708503		1476	1584050796	1.16	0.705591		1489	1584657794	3.08	0.706366		1458	1585350851	2.31	0.706426		1426	1620257907	1.87	0.705734		1420	1620257083	1.8	0.70624		1425	1620256272	2.34	0.70592
					1443	1670910489	1.83679	0.707559		1550	1583967232	3.4	0.708453		1477	1584050796	1.15	0.70571		1490	1584657794	2.96	0.706324		1459	1585350851	2.3	0.706428		1427	1620257907	1.85	0.705585		1421	1620257083	1.75	0.706245		1426	1620256273	2.28	0.705892
					1444	1670910489	1.87072	0.707572		1551	1583967233	3.45	0.70835		1478	1584050796	1.15	0.705679		1491	1584657795	2.88	0.706284		1460	1585350852	2.31	0.706455		1428	1620257907	1.82	0.705531		1422	1620257083	1.74	0.706347		1427	1620256273	2.3	0.706048
					1445	1670910490	1.88594	0.70736		1552	1583967233	3.42	0.708287		1479	1584050797	1.18	0.705626		1492	1584657795	2.91	0.706213		1461	1585350852	2.35	0.706449		1429	1620257907	1.74	0.705534		1423	1620257084	1.72	0.706385		1428	1620256273	2.32	0.706087
					1446	1670910490	1.79326	0.707214		1553	1583967233	3.46	0.7083		1480	1584050797	1.2	0.705727		1493	1584657795	3.01	0.70608		1462	1585350852	2.37	0.706319		1430	1620257908	1.73	0.705564		1424	1620257084	1.74	0.706217		1429	1620256273	2.35	0.705871
					1447	1670910490	1.71119	0.707021		1554	1583967233	3.46	0.708326		1481	1584050797	1.19	0.705816		1494	1584657795	2.96	0.706022		1463	1585350852	2.39	0.706546		1431	1620257908	1.82	0.705684		1425	1620257084	1.69	0.706105		1430	1620256274	2.34	0.706009
					1448	1670910490	1.73024	0.706734		1555	1583967234	3.41	0.708479		1482	1584050797	1.2	0.705996		1495	1584657796	2.95	0.705918		1464	1585350853	2.38	0.706524		1432	1620257908	1.9	0.705901		1426	1620257085	1.63	0.705967		1431	1620256274	2.33	0.706145
					1449	1670910491	1.72537	0.706953		1556	1583967234	3.39	0.708554		1483	1584050798	1.23	0.706291		1496	1584657796	2.92	0.705986		1465	1585350853	2.39	0.706538		1433	1620257908	1.88	0.705789		1427	1620257085	1.6	0.706088		1432	1620256274	2.31	0.706089
					1450	1670910491	1.83453	0.706822		1557	1583967234	3.39	0.708573		1484	1584050798	1.27	0.706583		1497	1584657796	2.94	0.706185		1466	1585350853	2.36	0.706599		1434	1620257909	1.89	0.705721		1428	1620257085	1.66	0.705902		1433	1620256274	2.26	0.706246
					1451	1670910491	1.86728	0.707004		1558	1583967235	3.34	0.708509		1485	1584050798	1.29	0.706741		1498	1584657796	2.88	0.706536		1467	1585350853	2.3	0.706887		1435	1620257909	1.92	0.705805		1429	1620257085	1.71	0.706051		1434	1620256275	2.22	0.70634
					1452	1670910492	1.80805	0.707042		1559	1583967235	3.28	0.708477		1486	1584050799	1.28	0.707023		1499	1584657797	2.88	0.706751		1468	1585350854	2.25	0.70696		1436	1620257909	1.87	0.705792		1430	1620257086	1.71	0.705973		1435	1620256275	2.27	0.706248
					1453	1670910492	1.76687	0.706938		1560	1583967235	3.25	0.708506		1487	1584050799	1.27	0.707013		1500	1584657797	2.93	0.706702		1469	1585350854	2.21	0.707095		1437	1620257909	1.77	0.705919		1431	1620257086	1.65	0.705634		1436	1620256275	2.25	0.705978
					1454	1670910492	1.82298	0.707267		1561	1583967235	3.24	0.708425		1488	1584050799	1.24	0.707105		1501	1584657797	2.94	0.706634		1470	1585350854	2.23	0.707102		1438	1620257910	1.82	0.706098		1432	1620257086	1.71	0.705524		1437	1620256275	2.28	0.705908
					1455	1670910492	1.95109	0.707299		1562	1583967236	3.2	0.708209		1489	1584050799	1.23	0.707173		1502	1584657798	2.97	0.706589		1471	1585350854	2.17	0.70704		1439	1620257910	1.85	0.706228		1433	1620257086	1.81	0.705554		1438	1620256276	2.33	0.705871
					1456	1670910493	1.81991	0.707168		1563	1583967236	3.23	0.708144		1490	1584050800	1.23	0.706974		1503	1584657798	2.89	0.706646		1472	1585350855	2.22	0.706949		1440	1620257910	1.79	0.706297		1434	1620257087	1.78	0.705515		1439	1620256276	2.32	0.705863
					1457	1670910493	1.80646	0.707159		1564	1583967236	3.2	0.708019		1491	1584050800	1.19	0.70684		1504	1584657798	2.79	0.706483		1473	1585350855	2.23	0.706835		1441	1620257911	1.77	0.706265		1435	1620257087	1.76	0.705407		1440	1620256276	2.26	0.705842
					1458	1670910493	1.7599	0.707043		1565	1583967236	3.2	0.707958		1492	1584050800	1.15	0.706758		1505	1584657798	2.75	0.706398		1474	1585350855	2.25	0.706643		1442	1620257911	1.8	0.706275		1436	1620257087	1.75	0.705538		1441	1620256277	2.25	0.705845
					1459	1670910493	1.73571	0.706967		1566	1583967237	3.25	0.707973		1493	1584050800	1.13	0.70634		1506	1584657799	2.8	0.70622		1475	1585350856	2.27	0.706606		1443	1620257911	1.78	0.706288		1437	1620257087	1.71	0.705707		1442	1620256277	2.29	0.706113
					1460	1670910494	1.76041	0.706911		1567	1583967237	3.27	0.708073		1494	1584050801	1.14	0.705846		1507	1584657799	2.81	0.706078		1476	1585350856	2.27	0.706411		1444	1620257911	1.75	0.706412		1438	1620257088	1.71	0.705963		1443	1620256277	2.31	0.706112
					1461	1670910494	1.76724	0.707083		1568	1583967237	3.19	0.708075		1495	1584050801	1.17	0.705655		1508	1584657799	2.84	0.706035		1477	1585350856	2.17	0.706349		1445	1620257912	1.8	0.70605		1439	1620257088	1.69	0.706076		1444	1620256277	2.29	0.706081
					1462	1670910494	1.69386	0.706994		1569	1583967237	3.16	0.708166		1496	1584050801	1.19	0.705204		1509	1584657799	2.93	0.706073		1478	1585350856	2.19	0.706193		1446	1620257912	1.83	0.705997		1440	1620257088	1.61	0.706081		1445	1620256278	2.26	0.705982
					1463	1670910494	1.74041	0.707296		1570	1583967238	3.19	0.708258		1497	1584050801	1.22	0.70511		1510	1584657800	2.94	0.706204		1479	1585350857	2.27	0.706149		1447	1620257912	1.82	0.705995		1441	1620257089	1.56	0.706363		1446	1620256278	2.28	0.706074
					1464	1670910495	1.85625	0.707338		1571	1583967238	3.21	0.708363		1498	1584050802	1.24	0.705222		1511	1584657800	2.96	0.706183		1480	1585350857	2.31	0.706192		1448	1620257912	1.83	0.706004		1442	1620257089	1.52	0.706356		1447	1620256278	2.23	0.705922
					1465	1670910495	1.75202	0.707455		1572	1583967238	3.24	0.70842		1499	1584050802	1.25	0.705234		1512	1584657800	2.96	0.706288		1481	1585350857	2.3	0.706286		1449	1620257913	1.85	0.70603		1443	1620257089	1.5	0.706444		1448	1620256278	2.25	0.705865
					1466	1670910495	1.65331	0.707574		1573	1583967239	3.24	0.708271		1500	1584050802	1.24	0.705733		1513	1584657800	2.95	0.706309		1482	1585350857	2.24	0.706323		1450	1620257913	1.86	0.705773		1444	1620257089	1.51	0.706605		1449	1620256279	2.24	0.705849
					1467	1670910495	1.63705	0.707222		1574	1583967239	3.26	0.708187		1501	1584050803	1.25	0.706118		1514	1584657801	2.95	0.706447		1483	1585350858	2.23	0.706547		1451	1620257913	1.88	0.705647		1445	1620257090	1.55	0.706585		1450	1620256279	2.24	0.705876
					1468	1670910496	1.55042	0.706974		1575	1583967239	3.31	0.708144		1502	1584050803	1.23	0.706368		1515	1584657801	2.94	0.706412		1484	1585350858	2.26	0.70661		1452	1620257913	1.92	0.705472		1446	1620257090	1.55	0.706522		1451	1620256279	2.18	0.705859
					1469	1670910496	1.52141	0.706928		1576	1583967239	3.41	0.707925		1503	1584050803	1.21	0.70657		1516	1584657801	2.85	0.706326		1485	1585350858	2.3	0.706562		1453	1620257914	2.02	0.705383		1447	1620257090	1.58	0.706639		1452	1620256279	2.21	0.705791
					1470	1670910496	1.53615	0.706609		1577	1583967240	3.48	0.707939		1504	1584050803	1.2	0.706786		1517	1584657802	2.89	0.706259		1486	1585350858	2.2	0.706398		1454	1620257914	2.12	0.705402		1448	1620257090	1.6	0.706833		1453	1620256280	2.24	0.705809
					1471	1670910497	1.68931	0.706449		1578	1583967240	3.48	0.707973		1505	1584050804	1.2	0.706813		1518	1584657802	2.84	0.706101		1487	1585350859	2.16	0.706321		1455	1620257914	2.18	0.705327		1449	1620257091	1.57	0.706912		1454	1620256280	2.23	0.705832
					1472	1670910497	1.7835	0.706448		1579	1583967240	3.49	0.707993		1506	1584050804	1.21	0.706933		1519	1584657802	2.94	0.706211		1488	1585350859	2.11	0.706345		1456	1620257915	2.2	0.705351		1450	1620257091	1.58	0.706606		1455	1620256280	2.19	0.705758
					1473	1670910497	1.73624	0.706701		1580	1583967240	3.51	0.707976		1507	1584050804	1.2	0.706866		1520	1584657802	3.04	0.706369		1489	1585350859	2.18	0.706293		1457	1620257915	2.19	0.705522		1451	1620257091	1.56	0.706268		1456	1620256281	2.17	0.70565
					1474	1670910497	1.74936	0.706655		1581	1583967241	3.51	0.70809		1508	1584050804	1.17	0.706386		1521	1584657803	3.06	0.706428		1490	1585350859	2.15	0.706225		1458	1620257915	2.18	0.705674		1452	1620257091	1.48	0.70612		1457	1620256281	2.17	0.705752
					1475	1670910498	1.77331	0.706805		1582	1583967241	3.52	0.708137		1509	1584050805	1.13	0.706589		1522	1584657803	2.99	0.70652		1491	1585350860	2.17	0.706154		1459	1620257915	2.14	0.705814		1453	1620257092	1.44	0.705956		1458	1620256281	2.13	0.705998
					1476	1670910498	1.688	0.707046		1583	1583967241	3.54	0.708218		1510	1584050805	1.12	0.707062		1523	1584657803	2.92	0.706421		1492	1585350860	2.08	0.706162		1460	1620257916	2.14	0.705925		1454	1620257092	1.39	0.705577		1459	1620256281	2.09	0.70588
					1477	1670910498	1.68535	0.706966		1584	1583967241	3.54	0.708229		1511	1584050805	1.12	0.707311		1524	1584657803	2.91	0.706584		1493	1585350860	2.03	0.706125		1461	1620257916	2.11	0.705984		1455	1620257092	1.4	0.705557		1460	1620256282	2.09	0.705926
					1478	1670910498	1.72155	0.706879		1585	1583967242	3.58	0.708152		1512	1584050805	1.12	0.707578		1525	1584657804	3.02	0.706598		1494	1585350861	2.05	0.70618		1462	1620257916	2.06	0.705876		1456	1620257093	1.43	0.705385		1461	1620256282	2.14	0.705947
					1479	1670910499	1.86414	0.706879		1586	1583967242	3.61	0.70813		1513	1584050806	1.13	0.707408		1526	1584657804	3.08	0.706374		1495	1585350861	2.07	0.70627		1463	1620257916	2.14	0.706052		1457	1620257093	1.44	0.705213		1462	1620256282	2.15	0.706135
					1480	1670910499	1.77701	0.706814		1587	1583967242	3.59	0.708112		1514	1584050806	1.13	0.707393		1527	1584657804	3.09	0.70618		1496	1585350861	2.06	0.706112		1464	1620257917	2.12	0.706063		1458	1620257093	1.47	0.705426		1463	1620256282	2.13	0.706162
					1481	1670910499	1.73408	0.706854		1588	1583967243	3.53	0.708174		1515	1584050806	1.11	0.706992		1528	1584657804	3.05	0.706134		1497	1585350861	2.09	0.706129		1465	1620257917	2.03	0.705997		1459	1620257093	1.48	0.70572		1464	1620256283	2.11	0.706122
					1482	1670910499	1.72639	0.706852		1589	1583967243	3.5	0.708337		1516	1584050806	1.11	0.706976		1529	1584657805	3.02	0.705961		1498	1585350862	2.12	0.706103		1466	1620257917	1.99	0.705931		1460	1620257094	1.43	0.70597		1465	1620256283	2.16	0.706147
					1483	1670910500	1.70004	0.706751		1590	1583967243	3.58	0.708272		1517	1584050807	1.13	0.706883		1530	1584657805	3.09	0.706045		1499	1585350862	2.09	0.70627		1467	1620257917	2.02	0.705806		1461	1620257094	1.41	0.706043		1466	1620256283	2.17	0.706024
					1484	1670910500	1.66379	0.706759		1591	1583967243	3.56	0.708311		1518	1584050807	1.13	0.706806		1531	1584657805	3.15	0.706138		1500	1585350862	2.07	0.706434		1468	1620257918	1.99	0.705695		1462	1620257094	1.43	0.7058		1467	1620256283	2.14	0.70592
					1485	1670910500	1.70119	0.706704		1592	1583967244	3.44	0.708257		1519	1584050807	1.11	0.706081		1532	1584657806	3.14	0.706105		1501	1585350862	2.04	0.706426		1469	1620257918	1.91	0.705591		1463	1620257094	1.42	0.705874		1468	1620256284	2.14	0.70585
					1486	1670910501	1.67644	0.706776		1593	1583967244	3.42	0.708259		1520	1584050808	1.11	0.705895		1533	1584657806	3.07	0.705943		1502	1585350863	2.12	0.706583		1470	1620257918	1.9	0.705433		1464	1620257095	1.41	0.705936		1469	1620256284	2.18	0.705952
					1487	1670910501	1.59227	0.707013		1594	1583967244	3.44	0.708238		1521	1584050808	1.09	0.70609		1534	1584657806	3.04	0.70601		1503	1585350863	2.1	0.706687		1471	1620257918	1.89	0.705541		1465	1620257095	1.43	0.705933		1470	1620256284	2.16	0.705829
					1488	1670910501	1.65827	0.707087		1595	1583967244	3.35	0.70819		1522	1584050808	1.09	0.706257		1535	1584657806	3.01	0.706049		1504	1585350863	2.08	0.706818		1472	1620257919	1.91	0.705814		1466	1620257095	1.47	0.705976		1471	1620256284	2.14	0.705785
					1489	1670910501	1.63858	0.706829		1596	1583967245	3.31	0.708206		1523	1584050808	1.11	0.706385		1536	1584657807	3.04	0.706126		1505	1585350863	2.08	0.706866		1473	1620257919	1.94	0.706097		1467	1620257095	1.54	0.70611		1472	1620256285	2.15	0.705816
					1490	1670910502	1.59382	0.706802		1597	1583967245	3.3	0.70823		1524	1584050809	1.1	0.706266		1537	1584657807	3.15	0.706108		1506	1585350864	2.08	0.706972		1474	1620257919	1.89	0.706268		1468	1620257096	1.59	0.705908		1473	1620256285	2.13	0.705897
					1491	1670910502	1.53543	0.706958		1598	1583967245	3.28	0.708221		1525	1584050809	1.09	0.706032		1538	1584657807	3.24	0.706041		1507	1585350864	2.03	0.706954		1475	1620257920	1.82	0.706589		1469	1620257096	1.55	0.706296		1474	1620256285	2.05	0.706096
					1492	1670910502	1.5488	0.706943		1599	1583967245	3.25	0.708244		1526	1584050809	1.1	0.706219		1539	1584657807	3.25	0.706184		1508	1585350864	2	0.707003		1476	1620257920	1.77	0.706544		1470	1620257096	1.51	0.706603		1475	1620256286	2.06	0.706236
					1493	1670910502	1.62716	0.707083		1600	1583967246	3.3	0.708208		1527	1584050809	1.11	0.706075		1540	1584657808	3.24	0.706212		1509	1585350865	2.04	0.707091		1477	1620257920	1.79	0.706437		1471	1620257096	1.46	0.706604		1476	1620256286	2.1	0.706327
					1494	1670910503	1.66363	0.707198		1601	1583967246	3.28	0.708199		1528	1584050810	1.11	0.706555		1541	1584657808	3.25	0.706177		1510	1585350865	2.07	0.706991		1478	1620257920	1.78	0.706396		1472	1620257097	1.41	0.706568		1477	1620256286	2.04	0.706293
					1495	1670910503	1.68822	0.707141		1602	1583967246	3.27	0.708148		1529	1584050810	1.11	0.706581		1542	1584657808	3.22	0.706466		1511	1585350865	2.09	0.706936		1479	1620257921	1.83	0.706153		1473	1620257097	1.42	0.706566		1478	1620256286	2.01	0.706287
					1496	1670910503	1.6161	0.707129		1603	1583967246	3.32	0.708166		1530	1584050810	1.1	0.706512		1543	1584657808	3.15	0.706403		1512	1585350865	2.08	0.70676		1480	1620257921	1.82	0.705843		1474	1620257097	1.37	0.706371		1479	1620256287	2.03	0.706197
					1497	1670910503	1.5731	0.70698		1604	1583967247	3.37	0.708067		1531	1584050810	1.09	0.706352		1544	1584657809	3.04	0.706443		1513	1585350866	2.06	0.706504		1481	1620257921	1.79	0.705479		1475	1620257098	1.36	0.706288		1480	1620256287	2.04	0.706091
					1498	1670910504	1.57547	0.707106		1605	1583967247	3.34	0.708013		1532	1584050811	1.09	0.706761		1545	1584657809	3.02	0.706503		1514	1585350866	2.12	0.706386		1482	1620257921	1.8	0.705487		1476	1620257098	1.48	0.706256		1481	1620256287	2	0.706097
					1499	1670910504	1.54952	0.707065		1606	1583967247	3.25	0.708057		1533	1584050811	1.1	0.706567		1546	1584657809	3.08	0.706567		1515	1585350866	2.18	0.706419		1483	1620257922	1.77	0.705409		1477	1620257098	1.46	0.706322		1482	1620256287	1.96	0.705878
					1500	1670910504	1.66341	0.706996		1607	1583967248	3.22	0.708035		1534	1584050811	1.1	0.706361		1547	1584657809	3.07	0.706498		1516	1585350866	2.19	0.706329		1484	1620257922	1.75	0.705611		1478	1620257098	1.46	0.706114		1483	1620256288	1.97	0.705751
					1501	1670910504	1.77601	0.707043		1608	1583967248	3.2	0.708221		1535	1584050812	1.1	0.70653		1548	1584657810	3.02	0.706418		1517	1585350867	2.16	0.706347		1485	1620257922	1.69	0.705602		1479	1620257099	1.46	0.706122		1484	1620256288	1.94	0.705827
					1502	1670910505	1.84045	0.707332		1609	1583967248	3.17	0.708332		1536	1584050812	1.12	0.706374		1549	1584657810	2.97	0.706345		1518	1585350867	2.17	0.7064		1486	1620257922	1.76	0.705698		1480	1620257099	1.51	0.705947		1485	1620256288	1.92	0.705801
					1503	1670910505	1.78035	0.707787		1610	1583967248	3.16	0.708257		1537	1584050812	1.14	0.706206		1550	1584657810	3.04	0.706028		1519	1585350867	2.09	0.706631		1487	1620257923	1.74	0.705927		1481	1620257099	1.44	0.706324		1486	1620256288	1.92	0.705919
					1504	1670910505	1.68234	0.707715		1611	1583967249	3.19	0.708222		1538	1584050812	1.15	0.706222		1551	1584657811	3.11	0.70591		1520	1585350867	2.04	0.706722		1488	1620257923	1.74	0.705784		1482	1620257099	1.38	0.706295		1487	1620256289	1.96	0.705841
					1505	1670910506	1.68114	0.707693		1612	1583967249	3.19	0.708303		1539	1584050813	1.14	0.706174		1552	1584657811	3.07	0.705888		1521	1585350868	2.01	0.706656		1489	1620257923	1.71	0.705816		1483	1620257100	1.34	0.706148		1488	1620256289	1.97	0.705837
					1506	1670910506	1.62507	0.707574		1613	1583967249	3.28	0.708391		1540	1584050813	1.15	0.706421		1553	1584657811	3.06	0.705903		1522	1585350868	2.01	0.706503		1490	1620257924	1.71	0.706009		1484	1620257100	1.38	0.706047		1489	1620256289	1.94	0.70603
					1507	1670910506	1.59778	0.707413		1614	1583967249	3.31	0.708302		1541	1584050813	1.14	0.70659		1554	1584657811	3.07	0.706201		1523	1585350868	2.02	0.706573		1491	1620257924	1.68	0.706105		1485	1620257100	1.42	0.70625		1490	1620256290	1.98	0.706124
					1508	1670910506	1.5871	0.706952		1615	1583967250	3.3	0.708196		1542	1584050813	1.12	0.706955		1555	1584657812	3.06	0.706179		1524	1585350868	1.98	0.706488		1492	1620257924	1.73	0.705924		1486	1620257100	1.39	0.706066		1491	1620256290	1.99	0.706134
					1509	1670910507	1.65836	0.706327		1616	1583967250	3.3	0.70799		1543	1584050814	1.15	0.707099		1556	1584657812	3.01	0.706301		1525	1585350869	1.98	0.706375		1493	1620257924	1.81	0.705936		1487	1620257101	1.41	0.705941		1492	1620256290	1.99	0.70614
					1510	1670910507	1.74212	0.705959		1617	1583967250	3.33	0.707994		1544	1584050814	1.17	0.707201		1557	1584657812	2.87	0.706506		1526	1585350869	1.98	0.706156		1494	1620257925	1.84	0.706038		1488	1620257101	1.41	0.706011		1493	1620256290	1.93	0.706348
					1511	1670910507	1.82248	0.705735		1618	1583967250	3.4	0.708084		1545	1584050814	1.12	0.706909		1558	1584657812	2.93	0.706372		1527	1585350869	1.92	0.70603		1495	1620257925	1.84	0.70591		1489	1620257101	1.41	0.706033		1494	1620256291	1.89	0.706359
					1512	1670910507	1.76238	0.705811		1619	1583967251	3.35	0.708077		1546	1584050814	1.08	0.706812		1559	1584657813	2.92	0.706349		1528	1585350870	1.88	0.705913		1496	1620257925	1.89	0.705709		1490	1620257102	1.4	0.705944		1495	1620256291	1.87	0.7063
					1513	1670910508	1.75725	0.706127		1620	1583967251	3.33	0.708154		1547	1584050815	1.1	0.707128		1560	1584657813	3.07	0.706473		1529	1585350870	1.92	0.705945		1497	1620257925	1.94	0.705679		1491	1620257102	1.4	0.706345		1496	1620256291	1.87	0.706421
					1514	1670910508	1.74504	0.706551		1621	1583967251	3.28	0.708357		1548	1584050815	1.14	0.707141		1561	1584657813	3.19	0.706428		1530	1585350870	1.95	0.706016		1498	1620257926	1.87	0.70583		1492	1620257102	1.4	0.706221		1497	1620256291	1.86	0.706245
					1515	1670910508	1.73895	0.706708		1622	1583967252	3.29	0.708371		1549	1584050815	1.16	0.70698		1562	1584657813	3.14	0.706174		1531	1585350870	1.95	0.706289		1499	1620257926	1.83	0.705809		1493	1620257102	1.39	0.706352		1498	1620256292	1.88	0.706234
					1516	1670910508	1.72402	0.706821		1623	1583967252	3.31	0.708376		1550	1584050816	1.18	0.70676		1563	1584657814	3.15	0.70633		1532	1585350871	1.93	0.70608		1500	1620257926	1.92	0.705883		1494	1620257103	1.43	0.706176		1499	1620256292	1.92	0.705772
					1517	1670910509	1.76276	0.707155		1624	1583967252	3.32	0.708473		1551	1584050816	1.22	0.706874		1564	1584657814	3.16	0.706656		1533	1585350871	1.91	0.705899		1501	1620257926	1.86	0.706227		1495	1620257103	1.45	0.706096		1500	1620256292	1.86	0.705805
					1518	1670910509	1.76891	0.707168		1625	1583967252	3.26	0.708418		1552	1584050816	1.21	0.706893		1565	1584657814	3.18	0.706827		1534	1585350871	1.91	0.705979		1502	1620257927	1.84	0.706409		1496	1620257103	1.48	0.706348		1501	1620256292	1.85	0.705967
					1519	1670910509	1.73996	0.70728		1626	1583967253	3.23	0.708415		1553	1584050816	1.21	0.707026		1566	1584657815	3.2	0.70683		1535	1585350871	1.94	0.706213		1503	1620257927	1.87	0.706504		1497	1620257103	1.44	0.706565		1502	1620256293	1.85	0.706011
					1520	1670910510	1.84087	0.707123		1627	1583967253	3.33	0.708339		1554	1584050817	1.22	0.70714		1567	1584657815	3.19	0.706774		1536	1585350872	1.98	0.706377		1504	1620257927	1.88	0.706464		1498	1620257104	1.4	0.706246		1503	1620256293	1.86	0.705888
					1521	1670910510	1.8522	0.707136		1628	1583967253	3.35	0.708316		1555	1584050817	1.21	0.707095		1568	1584657815	3.19	0.706732		1537	1585350872	1.97	0.706374		1505	1620257927	1.76	0.70675		1499	1620257104	1.4	0.706102		1504	1620256293	1.87	0.705892
					1522	1670910510	1.76846	0.707093		1629	1583967253	3.33	0.708497		1556	1584050817	1.22	0.707015		1569	1584657815	3.08	0.706623		1538	1585350872	1.97	0.706361		1506	1620257928	1.78	0.706641		1500	1620257104	1.43	0.70628		1505	1620256293	1.88	0.706023
					1523	1670910510	1.76618	0.706808		1630	1583967254	3.3	0.708474		1557	1584050817	1.25	0.706957		1570	1584657816	3.13	0.706284		1539	1585350872	1.99	0.706641		1507	1620257928	1.85	0.706476		1501	1620257104	1.43	0.706463		1506	1620256294	1.9	0.706038
					1524	1670910511	1.76773	0.706749		1631	1583967254	3.31	0.708418		1558	1584050818	1.26	0.70709		1571	1584657816	3.17	0.706222		1540	1585350873	2.02	0.706891		1508	1620257928	1.85	0.706136		1502	1620257105	1.44	0.706639		1507	1620256294	1.91	0.706098
					1525	1670910511	1.79129	0.706662		1632	1583967254	3.34	0.708464		1559	1584050818	1.24	0.707208		1572	1584657816	3.11	0.706036		1541	1585350873	1.96	0.70705		1509	1620257929	1.84	0.706216		1503	1620257105	1.41	0.706702		1508	1620256294	1.88	0.706258
					1526	1670910511	1.81971	0.706442		1633	1583967254	3.37	0.70853		1560	1584050818	1.27	0.707289		1573	1584657816	3.08	0.706008		1542	1585350873	1.92	0.707099		1510	1620257929	1.87	0.70607		1504	1620257105	1.36	0.706101		1509	1620256295	1.88	0.706363
					1527	1670910511	1.8283	0.706389		1634	1583967255	3.45	0.708329		1561	1584050818	1.29	0.707025		1574	1584657817	3.13	0.705976		1543	1585350874	1.88	0.707083		1511	1620257929	1.85	0.705935		1505	1620257105	1.35	0.705788		1510	1620256295	1.88	0.706417
					1528	1670910512	1.83418	0.706614		1635	1583967255	3.51	0.70824		1562	1584050819	1.28	0.706932		1575	1584657817	3.06	0.706112		1544	1585350874	1.85	0.706938		1512	1620257929	1.81	0.705873		1506	1620257106	1.4	0.705353		1511	1620256295	1.85	0.706358
					1529	1670910512	1.78482	0.706903		1636	1583967255	3.57	0.708308		1563	1584050819	1.29	0.706883		1576	1584657817	3.01	0.706299		1545	1585350874	1.84	0.706668		1513	1620257930	1.8	0.705808		1507	1620257106	1.46	0.705384		1512	1620256295	1.82	0.706469
					1530	1670910512	1.77508	0.70687		1637	1583967255	3.63	0.708312		1564	1584050819	1.3	0.706296		1577	1584657817	3.04	0.706296		1546	1585350874	1.87	0.706498		1514	1620257930	1.76	0.705658		1508	1620257106	1.46	0.705647		1513	1620256296	1.86	0.706628
					1531	1670910512	1.77792	0.706694		1638	1583967256	3.66	0.708309		1565	1584050819	1.3	0.706274		1578	1584657818	2.98	0.706392		1547	1585350875	1.89	0.706381		1515	1620257930	1.77	0.705404		1509	1620257107	1.51	0.705411		1514	1620256296	1.87	0.7067
					1532	1670910513	1.7833	0.706833		1639	1583967256	3.66	0.708247		1566	1584050820	1.3	0.706169		1579	1584657818	3.01	0.706507		1548	1585350875	1.93	0.706281		1516	1620257930	1.78	0.705512		1510	1620257107	1.58	0.705324		1515	1620256296	1.85	0.706544
					1533	1670910513	1.73985	0.706814		1640	1583967256	3.69	0.708401		1567	1584050820	1.33	0.706332		1580	1584657818	3.03	0.706718		1549	1585350875	1.93	0.706035		1517	1620257931	1.81	0.705746		1511	1620257107	1.65	0.705542		1516	1620256296	1.81	0.706533
					1534	1670910513	1.60227	0.706598		1641	1583967257	3.66	0.708564		1568	1584050820	1.36	0.70644		1581	1584657818	3.03	0.706825		1550	1585350875	1.94	0.70593		1518	1620257931	1.81	0.705779		1512	1620257107	1.58	0.705677		1517	1620256297	1.8	0.706338
					1535	1670910514	1.58356	0.706405		1642	1583967257	3.65	0.708579		1569	1584050821	1.34	0.706549		1582	1584657819	3.02	0.707012		1551	1585350876	1.92	0.70613		1519	1620257931	1.82	0.705864		1513	1620257108	1.54	0.705758		1518	1620256297	1.79	0.705923
					1536	1670910514	1.61769	0.7065		1643	1583967257	3.65	0.708591		1570	1584050821	1.32	0.706737		1583	1584657819	2.98	0.707067		1552	1585350876	1.93	0.706171		1520	1620257931	1.92	0.705985		1514	1620257108	1.59	0.705774		1519	1620256297	1.76	0.705714
					1537	1670910514	1.50973	0.706218		1644	1583967257	3.6	0.70859		1571	1584050821	1.32	0.707039		1584	1584657819	3	0.707057		1553	1585350876	1.91	0.706254		1521	1620257932	1.83	0.706117		1515	1620257108	1.59	0.705679		1520	1620256297	1.72	0.705396
					1538	1670910514	1.61871	0.706176		1645	1583967258	3.51	0.708457		1572	1584050821	1.33	0.707302		1585	1584657820	2.95	0.707126		1554	1585350876	1.88	0.706243		1522	1620257932	1.76	0.706172		1516	1620257108	1.6	0.705608		1521	1620256298	1.75	0.705327
					1539	1670910515	1.6737	0.706401		1646	1583967258	3.43	0.708354		1573	1584050822	1.31	0.707261		1586	1584657820	2.87	0.707082		1555	1585350877	1.9	0.706325		1523	1620257932	1.79	0.706425		1517	1620257109	1.62	0.705706		1522	1620256298	1.79	0.705496
					1540	1670910515	1.72368	0.706724		1647	1583967258	3.39	0.708432		1574	1584050822	1.3	0.707444		1587	1584657820	2.86	0.706982		1556	1585350877	1.92	0.706436		1524	1620257933	1.81	0.706274		1518	1620257109	1.57	0.705727		1523	1620256298	1.79	0.705636
					1541	1670910515	1.66773	0.706921		1648	1583967258	3.4	0.708367		1575	1584050822	1.28	0.707277		1588	1584657820	2.88	0.70682		1557	1585350877	1.92	0.706364		1525	1620257933	1.77	0.706088		1519	1620257109	1.56	0.706112		1524	1620256299	1.76	0.705515
					1542	1670910515	1.67285	0.706841		1649	1583967259	3.4	0.708125		1576	1584050822	1.28	0.707203		1589	1584657821	2.87	0.706505		1558	1585350878	1.9	0.706481		1526	1620257933	1.76	0.705882		1520	1620257109	1.63	0.706424		1525	1620256299	1.74	0.705529
					1543	1670910516	1.66257	0.706677		1650	1583967259	3.39	0.707977		1577	1584050823	1.28	0.707414		1590	1584657821	2.9	0.706358		1559	1585350878	1.87	0.70668		1527	1620257933	1.75	0.705655		1521	1620257110	1.61	0.706616		1526	1620256299	1.73	0.705727
					1544	1670910516	1.64137	0.70699		1651	1583967259	3.42	0.707943		1578	1584050823	1.29	0.707194		1591	1584657821	2.95	0.706138		1560	1585350878	1.9	0.706787		1528	1620257934	1.77	0.705808		1522	1620257110	1.61	0.70698		1527	1620256299	1.7	0.705977
					1545	1670910516	1.62992	0.706843		1652	1583967259	3.48	0.707959		1579	1584050823	1.29	0.707191		1592	1584657821	2.94	0.706294		1561	1585350878	1.9	0.706899		1529	1620257934	1.8	0.706091		1523	1620257110	1.6	0.707067		1528	1620256300	1.7	0.705992
					1546	1670910516	1.62597	0.706705		1653	1583967260	3.53	0.708046		1580	1584050823	1.3	0.706772		1593	1584657822	3.01	0.706195		1562	1585350879	1.88	0.706832		1530	1620257934	1.8	0.705965		1524	1620257111	1.58	0.707037		1529	1620256300	1.77	0.705961
					1547	1670910517	1.63632	0.706507		1654	1583967260	3.67	0.708251		1581	1584050824	1.3	0.706309		1594	1584657822	3.09	0.70624		1563	1585350879	1.89	0.707029		1531	1620257934	1.78	0.705872		1525	1620257111	1.62	0.706945		1530	1620256300	1.76	0.705924
					1548	1670910517	1.64362	0.706424		1655	1583967260	3.74	0.708334		1582	1584050824	1.32	0.706177		1595	1584657822	3.08	0.706149		1564	1585350879	1.89	0.707012		1532	1620257935	1.8	0.70583		1526	1620257111	1.64	0.706828		1531	1620256300	1.7	0.705956
					1549	1670910517	1.65746	0.706214		1656	1583967261	3.79	0.708477		1583	1584050824	1.3	0.70616		1596	1584657822	3.01	0.706159		1565	1585350879	1.92	0.706948		1533	1620257935	1.81	0.705852		1527	1620257111	1.62	0.706817		1532	1620256301	1.68	0.705859
					1550	1670910517	1.75651	0.706263		1657	1583967261	3.75	0.70853		1584	1584050825	1.37	0.706065		1597	1584657823	3.04	0.70622		1566	1585350880	1.91	0.707046		1534	1620257935	1.83	0.705957		1528	1620257112	1.62	0.706718		1533	1620256301	1.71	0.706119
					1551	1670910518	1.84854	0.706389		1658	1583967261	3.69	0.708547		1585	1584050825	1.42	0.706253		1598	1584657823	3.11	0.7063		1567	1585350880	1.86	0.707124		1535	1620257935	1.86	0.706042		1529	1620257112	1.63	0.70659		1534	1620256301	1.69	0.706538
					1552	1670910518	1.81739	0.706449		1659	1583967261	3.61	0.708594		1586	1584050825	1.39	0.706399		1599	1584657823	3.17	0.706419		1568	1585350880	1.87	0.706942		1536	1620257936	1.84	0.705813		1530	1620257112	1.62	0.706513		1535	1620256301	1.66	0.706483
					1553	1670910518	1.83907	0.706476		1660	1583967262	3.56	0.708339		1587	1584050825	1.35	0.706472		1600	1584657824	3.25	0.706287		1569	1585350880	1.9	0.706666		1537	1620257936	1.86	0.705634		1531	1620257112	1.61	0.706428		1536	1620256302	1.69	0.706328
					1554	1670910519	1.84998	0.706599		1661	1583967262	3.55	0.708167		1588	1584050826	1.33	0.706635		1601	1584657824	3.26	0.706207		1570	1585350881	1.83	0.706459		1538	1620257936	1.84	0.705724		1532	1620257113	1.59	0.706191		1537	1620256302	1.71	0.706187
					1555	1670910519	1.85532	0.706653		1662	1583967262	3.52	0.708066		1589	1584050826	1.3	0.70676		1602	1584657824	3.26	0.70625		1571	1585350881	1.81	0.706385		1539	1620257937	1.79	0.705735		1533	1620257113	1.56	0.705836		1538	1620256302	1.69	0.706118
					1556	1670910519	1.85349	0.706905		1663	1583967262	3.51	0.707966		1590	1584050826	1.28	0.706783		1603	1584657824	3.3	0.706355		1572	1585350881	1.85	0.706256		1540	1620257937	1.8	0.705947		1534	1620257113	1.55	0.705632		1539	1620256303	1.72	0.706098
					1557	1670910519	1.82802	0.706845		1664	1583967263	3.48	0.707888		1591	1584050826	1.24	0.706804		1604	1584657825	3.24	0.706378		1573	1585350881	1.84	0.706207		1541	1620257937	1.82	0.706185		1535	1620257113	1.51	0.70527		1540	1620256303	1.73	0.706005
					1558	1670910520	1.86825	0.706719		1665	1583967263	3.55	0.707913		1592	1584050827	1.23	0.706638		1605	1584657825	3.36	0.706286		1574	1585350882	1.81	0.706192		1542	1620257937	1.82	0.706011		1536	1620257114	1.53	0.705174		1541	1620256303	1.7	0.70597
					1559	1670910520	1.86416	0.70656		1666	1583967263	3.52	0.708072		1593	1584050827	1.27	0.706605		1606	1584657825	3.27	0.706299		1575	1585350882	1.77	0.706308		1543	1620257938	1.83	0.706116		1537	1620257114	1.57	0.705129		1542	1620256303	1.7	0.705947
					1560	1670910520	1.94592	0.706619		1667	1583967263	3.55	0.708199		1594	1584050827	1.31	0.706761		1607	1584657825	3.23	0.706294		1576	1585350882	1.72	0.706244		1544	1620257938	1.8	0.706325		1538	1620257114	1.69	0.705138		1543	1620256304	1.69	0.705881
					1561	1670910520	2.00315	0.706817		1668	1583967264	3.64	0.708351		1595	1584050827	1.29	0.706737		1608	1584657826	3.24	0.706293		1577	1585350883	1.7	0.706447		1545	1620257938	1.74	0.706499		1539	1620257115	1.76	0.70515		1544	1620256304	1.72	0.706035
					1562	1670910521	2.01978	0.706792		1669	1583967264	3.58	0.708322		1596	1584050828	1.26	0.706705		1609	1584657826	3.24	0.706421		1578	1585350883	1.68	0.706775		1546	1620257938	1.74	0.706536		1540	1620257115	1.72	0.705312		1545	1620256304	1.71	0.706377
					1563	1670910521	1.97739	0.70675		1670	1583967264	3.62	0.708334		1597	1584050828	1.27	0.706775		1610	1584657826	3.29	0.706477		1579	1585350883	1.69	0.70684		1547	1620257939	1.79	0.70657		1541	1620257115	1.74	0.705745		1546	1620256304	1.72	0.70665
					1564	1670910521	1.97498	0.706741		1671	1583967265	3.61	0.708363		1598	1584050828	1.27	0.706554		1611	1584657826	3.32	0.706503		1580	1585350883	1.72	0.70673		1548	1620257939	1.81	0.706509		1542	1620257115	1.78	0.705874		1547	1620256305	1.73	0.706788
					1565	1670910521	1.9377	0.706604		1672	1583967265	3.58	0.708311		1599	1584050828	1.23	0.70634		1612	1584657827	3.26	0.706515		1581	1585350884	1.73	0.706742		1549	1620257939	1.86	0.706495		1543	1620257116	1.81	0.705907		1548	1620256305	1.7	0.706792
					1566	1670910522	1.90528	0.706284		1673	1583967265	3.62	0.708335		1600	1584050829	1.17	0.706226		1613	1584657827	3.23	0.706652		1582	1585350884	1.72	0.706728		1550	1620257939	1.83	0.706523		1544	1620257116	1.79	0.705914		1549	1620256305	1.62	0.706585
					1567	1670910522	1.97465	0.706045		1674	1583967265	3.74	0.708325		1601	1584050829	1.18	0.706236		1614	1584657827	3.15	0.706697		1583	1585350884	1.77	0.706677		1551	1620257940	1.83	0.706406		1545	1620257116	1.77	0.705787		1550	1620256305	1.59	0.706757
					1568	1670910522	1.99432	0.706073		1675	1583967266	3.7	0.708274		1602	1584050829	1.18	0.705978		1615	1584657827	3.08	0.706781		1584	1585350884	1.76	0.706339		1552	1620257940	1.81	0.706436		1546	1620257116	1.75	0.705937		1551	1620256306	1.61	0.706717
					1569	1670910523	1.96115	0.705971		1676	1583967266	3.66	0.708206		1603	1584050830	1.18	0.706049		1616	1584657828	3.09	0.706814		1585	1585350885	1.71	0.706251		1553	1620257940	1.83	0.706312		1547	1620257117	1.76	0.705932		1552	1620256306	1.6	0.706554
					1570	1670910523	2.06811	0.706052		1677	1583967266	3.64	0.708247		1604	1584050830	1.19	0.706029		1617	1584657828	3.07	0.706832		1586	1585350885	1.66	0.706288		1554	1620257940	1.85	0.70628		1548	1620257117	1.74	0.705802		1553	1620256306	1.67	0.70616
					1571	1670910523	2.20388	0.706073		1678	1583967266	3.63	0.708306		1605	1584050830	1.25	0.706282		1618	1584657828	3.08	0.706911		1587	1585350885	1.64	0.706312		1555	1620257941	1.83	0.706165		1549	1620257117	1.74	0.705626		1554	1620256306	1.68	0.705911
					1572	1670910523	2.14796	0.706313		1679	1583967267	3.62	0.708221		1606	1584050830	1.3	0.706542		1619	1584657829	2.98	0.706949		1588	1585350885	1.67	0.706278		1556	1620257941	1.88	0.706072		1550	1620257117	1.75	0.705494		1555	1620256307	1.64	0.705616
					1573	1670910524	2.12335	0.706555		1680	1583967267	3.64	0.708067		1607	1584050831	1.28	0.706777		1620	1584657829	2.8	0.706907		1589	1585350886	1.76	0.706289		1557	1620257941	1.91	0.705882		1551	1620257118	1.79	0.705632		1556	1620256307	1.62	0.705619
					1574	1670910524	2.10907	0.706614		1681	1583967267	3.71	0.707984		1608	1584050831	1.25	0.70673		1621	1584657829	2.68	0.706759		1590	1585350886	1.8	0.706305		1558	1620257942	1.89	0.706052		1552	1620257118	1.79	0.705716		1557	1620256307	1.62	0.705607
					1575	1670910524	2.13228	0.706797		1682	1583967267	3.64	0.707986		1609	1584050831	1.26	0.706807		1622	1584657829	2.77	0.706662		1591	1585350886	1.74	0.706243		1559	1620257942	1.86	0.706007		1553	1620257118	1.8	0.705806		1558	1620256308	1.65	0.705611
					1576	1670910524	2.07976	0.706816		1683	1583967268	3.75	0.707901		1610	1584050831	1.27	0.706786		1623	1584657830	2.75	0.706526		1592	1585350887	1.73	0.706406		1560	1620257942	1.83	0.705864		1554	1620257118	1.83	0.705637		1559	1620256308	1.64	0.705618
					1577	1670910525	2.11286	0.706535		1684	1583967268	3.89	0.707859		1611	1584050832	1.31	0.706751		1624	1584657830	2.67	0.706439		1593	1585350887	1.74	0.706505		1561	1620257942	1.83	0.706083		1555	1620257119	1.82	0.705848		1560	1620256308	1.71	0.705622
					1578	1670910525	2.10667	0.70627		1685	1583967268	3.92	0.707759		1612	1584050832	1.31	0.707155		1625	1584657830	2.75	0.706409		1594	1585350887	1.75	0.706242		1562	1620257943	1.87	0.706164		1556	1620257119	1.86	0.705958		1561	1620256308	1.74	0.705953
					1579	1670910525	2.09768	0.706168		1686	1583967268	3.93	0.707793		1613	1584050832	1.32	0.707081		1626	1584657830	2.84	0.706271		1595	1585350887	1.79	0.706299		1563	1620257943	1.91	0.706175		1557	1620257119	1.88	0.70615		1562	1620256309	1.65	0.706418
					1580	1670910525	2.10273	0.70619		1687	1583967269	3.96	0.707879		1614	1584050832	1.34	0.706757		1627	1584657831	2.79	0.706176		1596	1585350888	1.83	0.706241		1564	1620257943	1.95	0.706109		1558	1620257120	1.84	0.706321		1563	1620256309	1.65	0.70625
					1581	1670910526	2.14569	0.706033		1688	1583967269	3.95	0.708031		1615	1584050833	1.32	0.707003		1628	1584657831	2.84	0.706108		1597	1585350888	1.82	0.706519		1565	1620257943	1.96	0.705999		1559	1620257120	1.79	0.706201		1564	1620256309	1.71	0.70633
					1582	1670910526	2.17909	0.706275		1689	1583967269	3.95	0.708249		1616	1584050833	1.33	0.707032		1629	1584657831	2.87	0.70617		1598	1585350888	1.78	0.70656		1566	1620257944	1.96	0.705829		1560	1620257120	1.79	0.706012		1565	1620256309	1.74	0.706194
					1583	1670910526	2.15096	0.706245		1690	1583967270	3.93	0.708373		1617	1584050833	1.31	0.707483		1630	1584657831	2.88	0.706299		1599	1585350888	1.79	0.706729		1567	1620257944	1.99	0.705568		1561	1620257120	1.78	0.705987		1566	1620256310	1.73	0.705922
					1584	1670910526	2.20637	0.706432		1691	1583967270	3.94	0.708397		1618	1584050834	1.25	0.707661		1631	1584657832	2.91	0.706385		1600	1585350889	1.8	0.706756		1568	1620257944	1.92	0.705462		1562	1620257121	1.79	0.706091		1567	1620256310	1.74	0.705723
					1585	1670910527	2.24068	0.706585		1692	1583967270	3.96	0.708541		1619	1584050834	1.24	0.707705		1632	1584657832	2.97	0.70645		1601	1585350889	1.79	0.706756		1569	1620257944	1.88	0.705268		1563	1620257121	1.8	0.706304		1568	1620256310	1.77	0.705704
					1586	1670910527	2.16366	0.706713		1693	1583967270	3.98	0.708645		1620	1584050834	1.22	0.707418		1633	1584657832	2.93	0.706354		1602	1585350889	1.8	0.706907		1570	1620257945	1.97	0.705199		1564	1620257121	1.8	0.706215		1569	1620256310	1.8	0.705629
					1587	1670910527	2.0442	0.706853		1694	1583967271	4.05	0.708633		1621	1584050834	1.18	0.707404		1634	1584657833	2.9	0.706272		1603	1585350889	1.79	0.706877		1571	1620257945	1.98	0.705047		1565	1620257121	1.81	0.706161		1570	1620256311	1.81	0.705654
					1588	1670910528	2.06305	0.706915		1695	1583967271	4.06	0.708636		1622	1584050835	1.16	0.707099		1635	1584657833	2.89	0.706165		1604	1585350890	1.74	0.70696		1572	1620257945	1.97	0.705051		1566	1620257122	1.87	0.705945		1571	1620256311	1.79	0.705476
					1589	1670910528	2.01366	0.706891		1696	1583967271	4.03	0.708571		1623	1584050835	1.16	0.707012		1636	1584657833	2.82	0.706197		1605	1585350890	1.74	0.706997		1573	1620257946	1.94	0.705523		1567	1620257122	1.9	0.706096		1572	1620256311	1.74	0.705687
					1590	1670910528	2.05621	0.706842		1697	1583967271	4.01	0.708486		1624	1584050835	1.18	0.707001		1637	1584657833	2.9	0.706094		1606	1585350890	1.73	0.706747		1574	1620257946	2.1	0.7058		1568	1620257122	1.91	0.706041		1573	1620256312	1.74	0.705905
					1591	1670910528	2.05048	0.70666		1698	1583967272	3.99	0.708434		1625	1584050835	1.2	0.706606		1638	1584657834	3.02	0.706036		1607	1585350890	1.69	0.707022		1575	1620257946	2.12	0.705863		1569	1620257122	1.9	0.706192		1574	1620256312	1.76	0.705997
					1592	1670910529	2.00393	0.706447		1699	1583967272	3.92	0.708405		1626	1584050836	1.19	0.706358		1639	1584657834	3.08	0.70604		1608	1585350891	1.73	0.707056		1576	1620257946	2.08	0.705973		1570	1620257123	1.91	0.706167		1575	1620256312	1.79	0.705971
					1593	1670910529	2.04205	0.706327		1700	1583967272	3.94	0.708474		1627	1584050836	1.22	0.706294		1640	1584657834	2.99	0.705871		1609	1585350891	1.71	0.706979		1577	1620257947	2.06	0.706102		1571	1620257123	1.93	0.706203		1576	1620256312	1.82	0.706047
					1594	1670910529	2.00873	0.706258		1701	1583967272	4.01	0.708527		1628	1584050836	1.21	0.706252		1641	1584657834	2.91	0.705916		1610	1585350891	1.66	0.706648		1578	1620257947	2	0.706169		1572	1620257123	1.91	0.706292		1577	1620256313	1.77	0.705932
					1595	1670910529	1.99286	0.706083		1702	1583967273	3.95	0.708603		1629	1584050836	1.18	0.706621		1642	1584657835	2.94	0.706009		1611	1585350892	1.66	0.70644		1579	1620257947	1.95	0.706228		1573	1620257124	1.87	0.706272		1578	1620256313	1.8	0.705913
					1596	1670910530	2.06619	0.706182		1703	1583967273	3.86	0.708611		1630	1584050837	1.17	0.706719		1643	1584657835	2.95	0.706131		1612	1585350892	1.67	0.706329		1580	1620257947	2	0.705979		1574	1620257124	1.84	0.706191		1579	1620256313	1.83	0.706107
					1597	1670910530	2.18875	0.706146		1704	1583967273	3.82	0.708613		1631	1584050837	1.18	0.706674		1644	1584657835	2.97	0.70631		1613	1585350892	1.71	0.706304		1581	1620257948	1.95	0.705761		1575	1620257124	1.88	0.706304		1580	1620256313	1.82	0.706121
					1598	1670910530	2.15388	0.706167		1705	1583967274	3.76	0.708506		1632	1584050837	1.18	0.706525		1645	1584657835	3.12	0.706315		1614	1585350892	1.75	0.706367		1582	1620257948	1.94	0.705523		1576	1620257124	1.94	0.706227		1581	1620256314	1.83	0.7059
					1599	1670910530	2.15988	0.70623		1706	1583967274	3.72	0.708459		1633	1584050838	1.15	0.706577		1646	1584657836	2.96	0.706187		1615	1585350893	1.8	0.706456		1583	1620257948	1.99	0.705315		1577	1620257125	1.88	0.706225		1582	1620256314	1.87	0.705905
					1600	1670910531	2.18529	0.706418		1707	1583967274	3.76	0.708442		1634	1584050838	1.15	0.706593		1647	1584657836	2.74	0.706238		1616	1585350893	1.88	0.706542		1584	1620257948	2.02	0.705367		1578	1620257125	1.88	0.706104		1583	1620256314	1.91	0.705576
					1601	1670910531	2.1798	0.70641		1708	1583967274	3.77	0.708377		1635	1584050838	1.16	0.706817		1648	1584657836	2.77	0.706338		1617	1585350893	1.93	0.706718		1585	1620257949	2.07	0.705488		1579	1620257125	1.92	0.706129		1584	1620256314	1.96	0.705659
					1602	1670910531	2.15828	0.706477		1709	1583967275	3.75	0.708376		1636	1584050838	1.17	0.706943		1649	1584657837	2.79	0.706242		1618	1585350893	1.97	0.706791		1586	1620257949	2.04	0.705548		1580	1620257125	1.93	0.705978		1585	1620256315	1.96	0.705599
					1603	1670910532	2.08848	0.706245		1710	1583967275	3.78	0.708267		1637	1584050839	1.18	0.706924		1650	1584657837	2.82	0.706347		1619	1585350894	1.87	0.707117		1587	1620257949	2.04	0.705641		1581	1620257126	1.93	0.705913		1586	1620256315	1.94	0.705491
					1604	1670910532	2.09354	0.706044		1711	1583967275	3.91	0.708224		1638	1584050839	1.18	0.706783		1651	1584657837	2.9	0.706246		1620	1585350894	1.89	0.70735		1588	1620257949	2.08	0.705999		1582	1620257126	1.85	0.705835		1587	1620256315	1.93	0.705385
					1605	1670910532	2.14547	0.706019		1712	1583967275	3.96	0.708258		1639	1584050839	1.17	0.706575		1652	1584657837	2.83	0.705879		1621	1585350894	1.89	0.707093		1589	1620257950	2	0.706175		1583	1620257126	1.89	0.705885		1588	1620256315	1.93	0.705261
					1606	1670910532	2.11444	0.705876		1713	1583967276	4	0.70827		1640	1584050839	1.15	0.706812		1653	1584657838	2.79	0.705887		1622	1585350894	1.87	0.706802		1590	1620257950	1.97	0.706181		1584	1620257126	1.92	0.705823		1589	1620256316	1.91	0.705385
					1607	1670910533	2.08526	0.705785		1714	1583967276	4.07	0.708277		1641	1584050840	1.16	0.707158		1654	1584657838	2.82	0.706078		1623	1585350895	1.85	0.706643		1591	1620257950	2.03	0.706239		1585	1620257127	1.96	0.705705		1590	1620256316	1.94	0.705692
					1608	1670910533	2.2141	0.7057		1715	1583967276	4.11	0.708273		1642	1584050840	1.16	0.707195		1655	1584657838	2.84	0.706264		1624	1585350895	1.85	0.706581		1592	1620257951	2.04	0.70632		1586	1620257127	1.93	0.705696		1591	1620256316	1.98	0.70591
					1609	1670910533	2.19976	0.705885		1716	1583967276	4.16	0.708306		1643	1584050840	1.13	0.706744		1656	1584657838	2.86	0.706368		1625	1585350895	1.9	0.70644		1593	1620257951	2.02	0.706423		1587	1620257127	1.9	0.705889		1592	1620256317	1.97	0.705926
					1610	1670910533	2.10662	0.706161		1717	1583967277	4.22	0.708265		1644	1584050840	1.13	0.706566		1657	1584657839	2.91	0.706516		1626	1585350896	1.91	0.706433		1594	1620257951	2	0.706149		1588	1620257127	1.91	0.705941		1593	1620256317	1.95	0.705905
					1611	1670910534	2.14239	0.706253		1718	1583967277	4.12	0.70835		1645	1584050841	1.13	0.706587		1658	1584657839	2.86	0.706673		1627	1585350896	1.97	0.706344		1595	1620257951	2.02	0.705923		1589	1620257128	1.88	0.70593		1594	1620256317	1.95	0.705991
					1612	1670910534	2.23466	0.706347		1719	1583967277	4.07	0.708373		1646	1584050841	1.13	0.70669		1659	1584657839	2.78	0.706725		1628	1585350896	2.01	0.706253		1596	1620257952	2.04	0.70604		1590	1620257128	1.9	0.705857		1595	1620256317	1.97	0.705877
					1613	1670910534	2.38002	0.70645		1720	1583967277	4.11	0.708452		1647	1584050841	1.11	0.706475		1660	1584657839	2.68	0.70679		1629	1585350896	2.03	0.706282		1597	1620257952	2	0.705785		1591	1620257128	1.93	0.70579		1596	1620256318	1.99	0.706031
					1614	1670910534	2.31556	0.706683		1721	1583967278	4.12	0.70855		1648	1584050841	1.12	0.706388		1661	1584657840	2.69	0.706927		1630	1585350897	2.03	0.706453		1598	1620257952	1.96	0.705585		1592	1620257129	1.86	0.705593		1597	1620256318	1.99	0.705902
					1615	1670910535	2.34402	0.706597		1722	1583967278	4.05	0.708415		1649	1584050842	1.13	0.706329		1662	1584657840	2.55	0.706742		1631	1585350897	2.07	0.706585		1599	1620257952	1.96	0.705652		1593	1620257129	1.86	0.705603		1598	1620256318	1.99	0.705711
					1616	1670910535	2.33535	0.706686		1723	1583967278	3.99	0.708279		1650	1584050842	1.14	0.706397		1663	1584657840	2.5	0.7066		1632	1585350897	2.14	0.706613		1600	1620257953	1.98	0.705732		1594	1620257129	1.87	0.705752		1599	1620256318	1.98	0.705714
					1617	1670910535	2.27174	0.706753		1724	1583967279	3.98	0.708246		1651	1584050842	1.16	0.706427		1664	1584657840	2.63	0.706394		1633	1585350897	2.17	0.706396		1601	1620257953	2.01	0.705603		1595	1620257129	1.86	0.705867		1600	1620256319	1.95	0.705719
					1618	1670910536	2.17447	0.706791		1725	1583967279	4.02	0.708204		1652	1584050843	1.19	0.706635		1665	1584657841	2.69	0.706462		1634	1585350898	2.19	0.706419		1602	1620257953	2.07	0.705577		1596	1620257130	1.91	0.705916		1601	1620256319	1.96	0.705902
					1619	1670910536	2.19874	0.706549		1726	1583967279	3.99	0.708242		1653	1584050843	1.22	0.706519		1666	1584657841	2.62	0.706421		1635	1585350898	2.23	0.706352		1603	1620257953	2.06	0.70585		1597	1620257130	1.95	0.706146		1602	1620256319	1.95	0.705909
					1620	1670910536	2.345	0.706534		1727	1583967279	3.96	0.708198		1654	1584050843	1.23	0.706344		1667	1584657841	2.71	0.706482		1636	1585350898	2.29	0.706477		1604	1620257954	1.98	0.706022		1598	1620257130	1.91	0.70634		1603	1620256319	1.93	0.70596
					1621	1670910536	2.35545	0.70672		1728	1583967280	3.94	0.70811		1655	1584050843	1.24	0.706336		1668	1584657842	2.75	0.706507		1637	1585350898	2.28	0.706512		1605	1620257954	1.98	0.705873		1599	1620257130	1.87	0.706558		1604	1620256320	1.93	0.706006
					1622	1670910537	2.28961	0.706654		1729	1583967280	3.85	0.707997		1656	1584050844	1.23	0.706509		1669	1584657842	2.73	0.706543		1638	1585350899	2.22	0.706601		1606	1620257954	2.01	0.705782		1600	1620257131	1.9	0.706543		1605	1620256320	1.97	0.706225
					1623	1670910537	2.27309	0.706364		1730	1583967280	3.77	0.707899		1657	1584050844	1.23	0.70635		1670	1584657842	2.66	0.706423		1639	1585350899	2.22	0.706386		1607	1620257955	2.01	0.705901		1601	1620257131	1.9	0.706381		1606	1620256320	2	0.706379
					1624	1670910537	2.26418	0.70625		1731	1583967280	3.82	0.707854		1658	1584050844	1.22	0.706429		1671	1584657842	2.7	0.706293		1640	1585350899	2.19	0.706221		1608	1620257955	1.97	0.705931		1602	1620257131	1.88	0.706228		1607	1620256321	1.98	0.706355
					1625	1670910537	2.24881	0.706229		1732	1583967281	3.97	0.708009		1659	1584050844	1.19	0.706024		1672	1584657843	2.77	0.706296		1641	1585350899	2.2	0.706337		1609	1620257955	1.97	0.705874		1603	1620257131	1.89	0.706044		1608	1620256321	1.97	0.70622
					1626	1670910538	2.21008	0.706285		1733	1583967281	4	0.708012		1660	1584050845	1.17	0.706234		1673	1584657843	2.81	0.706409		1642	1585350900	2.22	0.706377		1610	1620257955	2.05	0.705808		1604	1620257132	1.92	0.705927		1609	1620256321	1.98	0.705903
					1627	1670910538	2.31338	0.706282		1734	1583967281	4.04	0.708043		1661	1584050845	1.16	0.706139		1674	1584657843	2.99	0.706181		1643	1585350900	2.26	0.70644		1611	1620257956	2.06	0.705769		1605	1620257132	1.93	0.705963		1610	1620256321	1.98	0.706117
					1628	1670910538	2.43378	0.706333		1735	1583967281	3.97	0.707968		1662	1584050845	1.15	0.706384		1675	1584657843	3	0.706211		1644	1585350900	2.32	0.706472		1612	1620257956	2.07	0.705825		1606	1620257132	1.96	0.706096		1611	1620256322	1.95	0.706069
					1629	1670910538	2.41694	0.706378		1736	1583967282	3.87	0.707899		1663	1584050845	1.16	0.7063		1676	1584657844	2.85	0.70621		1645	1585350901	2.33	0.706545		1613	1620257956	2.07	0.70584		1607	1620257133	2	0.706006		1612	1620256322	2.04	0.7059
					1630	1670910539	2.40555	0.706523		1737	1583967282	3.9	0.707924		1664	1584050846	1.16	0.705968		1677	1584657844	2.79	0.706331		1646	1585350901	2.32	0.706549		1614	1620257956	2.16	0.705849		1608	1620257133	1.96	0.706004		1613	1620256322	2.13	0.705609
					1631	1670910539	2.36934	0.706665		1738	1583967282	3.91	0.708007		1665	1584050846	1.15	0.705994		1678	1584657844	2.78	0.706278		1647	1585350901	2.32	0.706541		1615	1620257957	2.13	0.706047		1609	1620257133	1.93	0.70614		1614	1620256322	2.12	0.705352
					1632	1670910539	2.3865	0.706958		1739	1583967283	3.94	0.708019		1666	1584050846	1.15	0.706256		1679	1584657844	2.95	0.706458		1648	1585350901	2.32	0.706782		1616	1620257957	2.13	0.706296		1610	1620257133	1.95	0.706101		1615	1620256323	2.04	0.705503
					1633	1670910539	2.42137	0.706968		1740	1583967283	4.43	0.708098		1667	1584050847	1.15	0.706523		1680	1584657845	2.88	0.706514		1649	1585350902	2.3	0.706651		1617	1620257957	2.14	0.706184		1611	1620257134	1.94	0.706144		1616	1620256323	2.05	0.705526
					1634	1670910540	2.41415	0.706807		1741	1583967283	4.46	0.708324		1668	1584050847	1.16	0.706697		1681	1584657845	2.89	0.70636		1650	1585350902	2.28	0.706545		1618	1620257957	2.16	0.706118		1612	1620257134	1.95	0.706149		1617	1620256323	2.07	0.705719
					1635	1670910540	2.32484	0.706494		1742	1583967283	4.06	0.708453		1669	1584050847	1.16	0.706441		1682	1584657845	2.89	0.706337		1651	1585350902	2.28	0.706202		1619	1620257958	2.16	0.706114		1613	1620257134	1.94	0.706148		1618	1620256323	2.05	0.705782
					1636	1670910540	2.24611	0.706275		1743	1583967284	3.82	0.708637		1670	1584050847	1.15	0.706429		1683	1584657846	2.84	0.706293		1652	1585350902	2.25	0.70594		1620	1620257958	2.07	0.706156		1614	1620257134	1.95	0.706266		1619	1620256324	2.05	0.705603
					1637	1670910541	2.1605	0.7062		1744	1583967284	3.64	0.708626		1671	1584050848	1.14	0.705947		1684	1584657846	2.73	0.706208		1653	1585350903	2.25	0.706015		1621	1620257958	2.01	0.706245		1615	1620257135	1.98	0.706261		1620	1620256324	2.12	0.705444
					1638	1670910541	2.17305	0.706017		1745	1583967284	3.58	0.70847		1672	1584050848	1.12	0.706242		1685	1584657846	2.7	0.706168		1654	1585350903	2.29	0.706077		1622	1620257959	2.11	0.706215		1616	1620257135	1.93	0.706503		1621	1620256324	2.19	0.705491
					1639	1670910541	2.15433	0.705937		1746	1583967284	3.57	0.708328		1673	1584050848	1.12	0.705977		1686	1584657846	2.71	0.706224		1655	1585350903	2.29	0.706221		1623	1620257959	2.11	0.706265		1617	1620257135	1.98	0.706779		1622	1620256325	2.14	0.70588
					1640	1670910541	2.12239	0.705837		1747	1583967285	3.58	0.708111		1674	1584050848	1.13	0.706394		1687	1584657847	2.57	0.706317		1656	1585350903	2.37	0.706381		1624	1620257959	2.04	0.706374		1618	1620257135	1.99	0.707036		1623	1620256325	2.1	0.705934
					1641	1670910542	2.26124	0.705625		1748	1583967285	3.73	0.708042		1675	1584050849	1.16	0.706277		1688	1584657847	2.55	0.706154		1657	1585350904	2.43	0.706527		1625	1620257959	2.03	0.706206		1619	1620257136	1.95	0.706854		1624	1620256325	2.14	0.705912
					1642	1670910542	2.25247	0.70569		1749	1583967285	3.8	0.70806		1676	1584050849	1.17	0.705999		1689	1584657847	2.6	0.706202		1658	1585350904	2.37	0.706846		1626	1620257960	2.06	0.705975		1620	1620257136	1.92	0.706678		1625	1620256325	2.14	0.705893
					1643	1670910542	2.42777	0.706		1750	1583967285	3.71	0.708151		1677	1584050849	1.16	0.706445		1690	1584657847	2.59	0.706249		1659	1585350904	2.35	0.707255		1627	1620257960	2.03	0.706062		1621	1620257136	1.91	0.706397		1626	1620256326	2.11	0.706024
					1644	1670910542	2.27772	0.706051		1751	1583967286	3.58	0.708387		1678	1584050849	1.14	0.706596		1691	1584657848	2.57	0.706371		1660	1585350905	2.37	0.707323		1628	1620257960	1.97	0.706259		1622	1620257137	1.92	0.706336		1627	1620256326	2.11	0.706202
					1645	1670910543	2.15102	0.706244		1752	1583967286	3.47	0.708685		1679	1584050850	1.16	0.706508		1692	1584657848	2.62	0.706352		1661	1585350905	2.34	0.707264		1629	1620257960	1.94	0.706085		1623	1620257137	1.9	0.70631		1628	1620256326	2.11	0.706309
					1646	1670910543	2.32491	0.70635		1753	1583967286	3.26	0.708982		1680	1584050850	1.19	0.706506		1693	1584657848	2.69	0.706301		1662	1585350905	2.32	0.707339		1630	1620257961	2.01	0.705985		1624	1620257137	1.93	0.70634		1629	1620256326	2.11	0.706422
					1647	1670910543	2.47001	0.706528		1754	1583967287	3.22	0.709118		1681	1584050850	1.19	0.706364		1694	1584657848	2.6	0.706179		1663	1585350905	2.3	0.707101		1631	1620257961	2.02	0.706169		1625	1620257137	2	0.706063		1630	1620256327	2.15	0.706455
					1648	1670910543	2.42321	0.706647		1755	1583967287	3.11	0.709063		1682	1584050850	1.19	0.706354		1695	1584657849	2.62	0.706198		1664	1585350906	2.32	0.706857		1632	1620257961	1.96	0.706314		1626	1620257138	2	0.706023		1631	1620256327	2.17	0.706409
					1649	1670910544	2.52383	0.706651		1756	1583967287	3.03	0.708843		1683	1584050851	1.2	0.706236		1696	1584657849	2.7	0.706157		1665	1585350906	2.35	0.706663		1633	1620257961	1.92	0.706141		1627	1620257138	1.98	0.70606		1632	1620256327	2.18	0.706179
					1650	1670910544	2.3287	0.706654		1757	1583967287	2.99	0.70862		1684	1584050851	1.21	0.706653		1697	1584657849	2.72	0.706165		1666	1585350906	2.31	0.706388		1634	1620257962	1.93	0.70618		1628	1620257138	1.91	0.70621		1633	1620256327	2.15	0.706194
					1651	1670910544	2.19146	0.706793		1758	1583967288	2.95	0.708539		1685	1584050851	1.2	0.706897		1698	1584657849	2.71	0.706333		1667	1585350906	2.26	0.70623		1635	1620257962	1.84	0.706324		1629	1620257138	1.88	0.706261		1634	1620256328	2.15	0.70621
					1652	1670910545	2.14371	0.706698		1759	1583967288	2.95	0.708504		1686	1584050852	1.19	0.707075		1699	1584657850	2.75	0.706359		1668	1585350907	2.3	0.706066		1636	1620257962	1.73	0.706167		1630	1620257139	1.97	0.706442		1635	1620256328	2.13	0.70631
					1653	1670910545	2.11586	0.706449		1760	1583967288	2.91	0.708395		1687	1584050852	1.18	0.706929		1700	1584657850	2.78	0.706269		1669	1585350907	2.41	0.706018		1637	1620257962	1.79	0.705955		1631	1620257139	2	0.706368		1636	1620256328	2.13	0.706218
					1654	1670910545	2.19768	0.706499		1761	1583967288	2.86	0.708298		1688	1584050852	1.18	0.70689		1701	1584657850	2.84	0.70638		1670	1585350907	2.54	0.706088		1638	1620257963	1.78	0.706053		1632	1620257139	1.94	0.706342		1637	1620256328	2.19	0.706095
					1655	1670910545	2.15571	0.706546		1762	1583967289	2.82	0.708304		1689	1584050852	1.19	0.706946		1702	1584657851	2.94	0.706342		1671	1585350907	2.65	0.706023		1639	1620257963	1.76	0.706128		1633	1620257139	1.95	0.706418		1638	1620256329	2.16	0.706124
					1656	1670910546	2.24653	0.706423		1763	1583967289	2.75	0.708316		1690	1584050853	1.21	0.706841		1703	1584657851	2.87	0.706238		1672	1585350908	2.62	0.705911		1640	1620257963	1.74	0.706213		1634	1620257140	1.96	0.706567		1639	1620256329	2.15	0.706267
					1657	1670910546	2.33707	0.706703		1764	1583967289	2.76	0.708444		1691	1584050853	1.24	0.706732		1704	1584657851	2.78	0.706095		1673	1585350908	2.59	0.705966		1641	1620257964	1.77	0.706152		1635	1620257140	1.87	0.706615		1640	1620256329	2.18	0.706328
					1658	1670910546	2.24975	0.706739		1765	1583967289	2.73	0.708469		1692	1584050853	1.22	0.706848		1705	1584657851	2.81	0.706004		1674	1585350908	2.61	0.706138		1642	1620257964	1.78	0.70603		1636	1620257140	1.9	0.706531		1641	1620256330	2.17	0.706317
					1659	1670910546	2.27081	0.706781		1766	1583967290	2.7	0.708484		1693	1584050853	1.15	0.707231		1706	1584657852	2.79	0.705909		1675	1585350909	2.63	0.70613		1643	1620257964	1.8	0.706014		1637	1620257140	1.94	0.706307		1642	1620256330	2.19	0.706365
					1660	1670910547	2.15936	0.706708		1767	1583967290	2.68	0.708348		1694	1584050854	1.15	0.70746		1707	1584657852	2.8	0.70603		1676	1585350909	2.69	0.706057		1644	1620257964	1.92	0.705799		1638	1620257141	1.93	0.706297		1643	1620256330	2.16	0.70622
					1661	1670910547	2.26036	0.706675		1768	1583967290	2.69	0.708227		1695	1584050854	1.18	0.707359		1708	1584657852	2.79	0.706147		1677	1585350909	2.8	0.705957		1645	1620257965	1.85	0.705592		1639	1620257141	1.97	0.706365		1644	1620256330	2.24	0.706113
					1662	1670910547	2.37956	0.706893		1769	1583967290	2.71	0.708036		1696	1584050854	1.17	0.707634		1709	1584657852	2.79	0.706299		1678	1585350909	2.82	0.705883		1646	1620257965	1.77	0.705679		1640	1620257141	1.89	0.706304		1645	1620256331	2.23	0.705966
					1663	1670910547	2.37036	0.706938		1770	1583967291	2.73	0.708176		1697	1584050854	1.16	0.707707		1710	1584657853	2.83	0.706483		1679	1585350910	2.78	0.705944		1647	1620257965	1.77	0.705846		1641	1620257142	1.92	0.706311		1646	1620256331	2.13	0.705775
					1664	1670910548	2.40438	0.706744		1771	1583967291	2.8	0.708152		1698	1584050855	1.15	0.707335		1711	1584657853	2.81	0.706496		1680	1585350910	2.85	0.705839		1648	1620257965	1.72	0.70596		1642	1620257142	2	0.706378		1647	1620256331	2.08	0.705771
					1665	1670910548	2.32795	0.706781		1772	1583967291	2.87	0.708193		1699	1584050855	1.14	0.706954		1712	1584657853	2.72	0.706535		1681	1585350910	2.86	0.706075		1649	1620257966	1.71	0.706008		1643	1620257142	2	0.706227		1648	1620256331	2.09	0.705754
					1666	1670910548	2.33373	0.706653		1773	1583967292	2.83	0.708371		1700	1584050855	1.15	0.706727		1713	1584657853	2.7	0.706473		1682	1585350910	2.84	0.706378		1650	1620257966	1.69	0.706223		1644	1620257142	1.95	0.706297		1649	1620256332	2.14	0.705791
					1667	1670910549	2.4011	0.706538		1774	1583967292	2.79	0.708363		1701	1584050856	1.16	0.706541		1714	1584657854	2.79	0.706326		1683	1585350911	2.89	0.706469		1651	1620257966	1.71	0.706309		1645	1620257143	1.87	0.706311		1650	1620256332	2.21	0.706021
					1668	1670910549	2.45592	0.706492		1775	1583967292	2.85	0.708444		1702	1584050856	1.15	0.706416		1715	1584657854	2.76	0.706191		1684	1585350911	3.01	0.706645		1652	1620257966	1.7	0.706505		1646	1620257143	1.91	0.706222		1651	1620256332	2.21	0.7059
					1669	1670910549	2.49671	0.706539		1776	1583967292	2.85	0.708577		1703	1584050856	1.14	0.706432		1716	1584657854	2.86	0.706062		1685	1585350911	3.1	0.706835		1653	1620257967	1.77	0.706333		1647	1620257143	1.9	0.706233		1652	1620256332	2.16	0.705967
					1670	1670910549	2.49801	0.706346		1777	1583967293	2.86	0.708633		1704	1584050856	1.16	0.706533		1717	1584657855	2.82	0.706048		1686	1585350911	3.13	0.706908		1654	1620257967	1.79	0.705878		1648	1620257143	1.87	0.706018		1653	1620256333	2.05	0.706242
					1671	1670910550	2.6204	0.706259		1778	1583967293	2.86	0.70863		1705	1584050857	1.14	0.706624		1718	1584657855	2.8	0.70615		1687	1585350912	3.03	0.70692		1655	1620257967	1.7	0.705902		1649	1620257144	1.87	0.706021		1654	1620256333	2.04	0.706308
					1672	1670910550	2.68133	0.706338		1779	1583967293	2.88	0.708494		1706	1584050857	1.12	0.706585		1719	1584657855	2.81	0.706247		1688	1585350912	3.08	0.706779		1656	1620257968	1.67	0.705807		1650	1620257144	1.86	0.705855		1655	1620256333	2.09	0.706318
					1673	1670910550	2.50334	0.706476		1780	1583967293	2.94	0.708423		1707	1584050857	1.14	0.706582		1720	1584657855	2.72	0.706284		1689	1585350912	3.07	0.706823		1657	1620257968	1.65	0.705828		1651	1620257144	1.84	0.705744		1656	1620256334	2.05	0.706614
					1674	1670910550	2.46697	0.706632		1781	1583967294	2.97	0.7083		1708	1584050857	1.15	0.706607		1721	1584657856	2.78	0.706371		1690	1585350912	3.04	0.706873		1658	1620257968	1.91	0.705809		1652	1620257144	1.82	0.705586		1657	1620256334	1.88	0.706507
					1675	1670910551	2.5778	0.706746		1782	1583967294	2.96	0.708351		1709	1584050858	1.15	0.706288		1722	1584657856	2.84	0.706461		1691	1585350913	3.14	0.706771		1659	1620257968	1.88	0.706072		1653	1620257145	1.82	0.705511		1658	1620256334	1.86	0.706477
					1676	1670910551	2.59372	0.706763		1783	1583967294	3.02	0.708291		1710	1584050858	1.15	0.706264		1723	1584657856	2.79	0.706433		1692	1585350913	3.11	0.706693		1660	1620257969	1.63	0.706444		1654	1620257145	1.85	0.705437		1659	1620256334	1.91	0.706365
					1677	1670910551	2.55845	0.706691		1784	1583967294	3.01	0.708197		1711	1584050858	1.18	0.706114		1724	1584657856	2.98	0.706476		1693	1585350913	3.03	0.706834		1661	1620257969	1.6	0.706292		1655	1620257145	1.86	0.705489		1660	1620256335	1.87	0.706314
					1678	1670910551	2.45057	0.706449		1785	1583967295	3.04	0.708196		1712	1584050858	1.2	0.706259		1725	1584657857	3.05	0.706468		1694	1585350914	2.98	0.706862		1662	1620257969	1.55	0.706577		1656	1620257146	1.92	0.705745		1661	1620256335	1.79	0.706316
					1679	1670910552	2.33392	0.706563		1786	1583967295	3.05	0.708053		1713	1584050859	1.21	0.706361		1726	1584657857	2.97	0.706487		1695	1585350914	2.98	0.70674		1663	1620257969	1.47	0.706814		1657	1620257146	1.93	0.70601		1662	1620256335	1.81	0.706074
					1680	1670910552	2.27369	0.706705		1787	1583967295	3.07	0.708028		1714	1584050859	1.22	0.706385		1727	1584657857	2.88	0.706375		1696	1585350914	2.97	0.70664		1664	1620257970	1.49	0.706806		1658	1620257146	1.91	0.706099		1663	1620256335	1.92	0.705681
					1681	1670910552	2.41587	0.706811		1788	1583967296	3.06	0.708129		1715	1584050859	1.23	0.706572		1728	1584657857	2.89	0.706344		1697	1585350914	2.89	0.70661		1665	1620257970	1.45	0.706515		1659	1620257146	1.89	0.706254		1664	1620256336	1.96	0.705536
					1682	1670910552	2.53996	0.706652		1789	1583967296	3.05	0.708462		1716	1584050860	1.21	0.706715		1729	1584657858	2.94	0.706362		1698	1585350915	2.91	0.706376		1666	1620257970	1.52	0.706217		1660	1620257147	1.9	0.706285		1665	1620256336	1.91	0.705339
					1683	1670910553	2.42739	0.706983		1790	1583967296	2.94	0.708421		1717	1584050860	1.21	0.706744		1730	1584657858	2.93	0.706341		1699	1585350915	3.03	0.706257		1667	1620257970	1.48	0.706419		1661	1620257147	1.91	0.706551		1666	1620256336	1.92	0.705333
					1684	1670910553	2.28948	0.706963		1791	1583967296	2.9	0.708403		1718	1584050860	1.23	0.706795		1731	1584657858	2.87	0.70617		1700	1585350915	2.9	0.706151		1668	1620257971	1.53	0.706158		1662	1620257147	1.89	0.706566		1667	1620256336	2.04	0.705533
					1685	1670910553	2.21449	0.706973		1792	1583967297	2.81	0.708493		1719	1584050860	1.22	0.707109		1732	1584657858	2.93	0.706012		1701	1585350915	3.03	0.706143		1669	1620257971	1.62	0.705914		1663	1620257147	1.9	0.70664		1668	1620256337	2.06	0.705723
					1686	1670910554	2.33335	0.707025		1793	1583967297	2.71	0.708564		1720	1584050861	1.21	0.707241		1733	1584657859	2.88	0.706164		1702	1585350916	3.1	0.706094		1670	1620257971	1.62	0.705956		1664	1620257148	1.91	0.706331		1669	1620256337	2.04	0.705621
					1687	1670910554	2.32375	0.707007		1794	1583967297	2.67	0.708721		1721	1584050861	1.24	0.707146		1734	1584657859	2.85	0.706251		1703	1585350916	3.1	0.706132		1671	1620257971	1.54	0.706089		1665	1620257148	1.88	0.706129		1670	1620256337	2.06	0.705797
					1688	1670910554	2.15909	0.706845		1795	1583967297	2.68	0.708739		1722	1584050861	1.24	0.707288		1735	1584657859	2.88	0.706245		1704	1585350916	3.09	0.706028		1672	1620257972	1.54	0.706134		1666	1620257148	1.88	0.705883		1671	1620256337	1.96	0.70564
					1689	1670910554	2.14347	0.70651		1796	1583967298	2.66	0.708733		1723	1584050861	1.22	0.70712		1736	1584657860	2.93	0.706169		1705	1585350916	3.1	0.706198		1673	1620257972	1.56	0.705911		1667	1620257148	1.83	0.705803		1672	1620256338	1.94	0.705639
					1690	1670910555	2.19497	0.706657		1797	1583967298	2.58	0.708822		1724	1584050862	1.2	0.706825		1737	1584657860	2.81	0.706239		1706	1585350917	3.05	0.706289		1674	1620257972	1.54	0.705948		1668	1620257149	1.84	0.705755		1673	1620256338	1.97	0.705941
					1691	1670910555	2.22215	0.706854		1798	1583967298	2.47	0.708663		1725	1584050862	1.23	0.706754		1738	1584657860	2.72	0.706354		1707	1585350917	3.03	0.706483		1675	1620257973	1.49	0.705603		1669	1620257149	1.83	0.705552		1674	1620256338	1.95	0.706152
					1692	1670910555	2.29697	0.707045		1799	1583967298	2.46	0.70854		1726	1584050862	1.23	0.706543		1739	1584657860	2.71	0.706278		1708	1585350917	2.96	0.706745		1676	1620257973	1.54	0.705467		1670	1620257149	1.91	0.705493		1675	1620256339	1.77	0.706195
					1693	1670910555	2.35364	0.70727		1800	1583967299	2.43	0.708665		1727	1584050862	1.23	0.706402		1740	1584657861	2.73	0.706249		1709	1585350918	2.93	0.706926		1677	1620257973	1.63	0.705568		1671	1620257149	1.89	0.705763		1676	1620256339	1.64	0.70637
					1694	1670910556	2.34729	0.707334		1801	1583967299	2.32	0.708599		1728	1584050863	1.24	0.706572		1741	1584657861	2.69	0.70617		1710	1585350918	2.88	0.706922		1678	1620257973	1.65	0.705507		1672	1620257150	1.86	0.705848		1677	1620256339	1.6	0.706442
					1695	1670910556	2.19875	0.70746		1802	1583967299	2.32	0.708353		1729	1584050863	1.26	0.706757		1742	1584657861	2.65	0.706088		1711	1585350918	2.87	0.706828		1679	1620257974	1.64	0.70581		1673	1620257150	1.87	0.70611		1678	1620256339	1.48	0.706494
					1696	1670910556	2.08772	0.707139		1803	1583967299	2.37	0.708203		1730	1584050863	1.25	0.706714		1743	1584657861	2.7	0.70603		1712	1585350918	2.81	0.706856		1680	1620257974	1.64	0.705688		1674	1620257150	1.88	0.706186		1679	1620256340	1.47	0.706371
					1697	1670910556	2.04995	0.706951		1804	1583967300	2.32	0.708088		1731	1584050863	1.24	0.706936		1744	1584657862	2.74	0.706138		1713	1585350919	2.74	0.706804		1681	1620257974	1.55	0.705853		1675	1620257151	1.83	0.70641		1680	1620256340	1.53	0.706136
					1698	1670910557	2.05097	0.707108		1805	1583967300	2.33	0.708081		1732	1584050864	1.22	0.70705		1745	1584657862	2.86	0.706271		1714	1585350919	2.75	0.706768		1682	1620257974	1.54	0.706098		1676	1620257151	1.85	0.706124		1681	1620256340	1.52	0.706126
					1699	1670910557	2.17485	0.706994		1806	1583967300	2.36	0.708237		1733	1584050864	1.21	0.70714		1746	1584657862	2.93	0.706279		1715	1585350919	2.76	0.706809		1683	1620257975	1.55	0.706171		1677	1620257151	1.83	0.706157		1682	1620256340	1.47	0.706194
					1700	1670910557	2.30967	0.706759		1807	1583967301	2.32	0.7082		1734	1584050864	1.21	0.707407		1747	1584657862	2.94	0.706301		1716	1585350919	2.83	0.706696		1684	1620257975	1.57	0.706303		1678	1620257151	1.8	0.706014		1683	1620256341	1.46	0.705997
					1701	1670910558	2.29264	0.706605		1808	1583967301	2.32	0.708192		1735	1584050865	1.21	0.707329		1748	1584657863	3.06	0.706437		1717	1585350920	2.76	0.706701		1685	1620257975	1.61	0.706222		1679	1620257152	1.82	0.705924		1684	1620256341	1.46	0.705966
					1702	1670910558	2.22139	0.706654		1809	1583967301	2.34	0.708211		1736	1584050865	1.2	0.707054		1749	1584657863	2.99	0.706538		1718	1585350920	2.68	0.706754		1686	1620257975	1.64	0.706151		1680	1620257152	1.8	0.705678		1685	1620256341	1.45	0.706012
					1703	1670910558	2.12089	0.706606		1810	1583967301	2.32	0.708029		1737	1584050865	1.19	0.707098		1750	1584657863	2.92	0.706699		1719	1585350920	2.68	0.706933		1687	1620257976	1.65	0.705984		1681	1620257152	1.81	0.705483		1686	1620256341	1.43	0.705976
					1704	1670910558	2.26777	0.706768		1811	1583967302	2.33	0.707877		1738	1584050865	1.19	0.707011		1751	1584657864	2.96	0.706675		1720	1585350920	2.66	0.707094		1688	1620257976	1.67	0.706072		1682	1620257152	1.8	0.705712		1687	1620256342	1.43	0.706032
					1705	1670910559	2.28062	0.706863		1812	1583967302	2.43	0.707926		1739	1584050866	1.19	0.706949		1752	1584657864	2.83	0.706552		1721	1585350921	2.67	0.706997		1689	1620257976	1.61	0.70611		1683	1620257153	1.82	0.705858		1688	1620256342	1.43	0.706143
					1706	1670910559	2.30189	0.706752		1813	1583967302	2.57	0.707877		1740	1584050866	1.2	0.707007		1753	1584657864	2.77	0.706349		1722	1585350921	2.7	0.706914		1690	1620257977	1.55	0.706141		1684	1620257153	1.99	0.705863		1689	1620256342	1.44	0.705729
					1707	1670910559	2.36418	0.706597		1814	1583967302	2.63	0.707827		1741	1584050866	1.21	0.706829		1754	1584657864	2.8	0.706154		1723	1585350921	2.64	0.706855		1691	1620257977	1.53	0.706033		1685	1620257153	1.96	0.705963		1690	1620256343	1.49	0.705326
					1708	1670910559	2.31591	0.706525		1815	1583967303	2.74	0.70768		1742	1584050866	1.18	0.70673		1755	1584657865	2.75	0.706087		1724	1585350921	2.61	0.706882		1692	1620257977	1.57	0.705723		1686	1620257153	1.93	0.705922		1691	1620256343	1.45	0.705303
					1709	1670910560	2.32719	0.706443		1816	1583967303	2.75	0.707682		1743	1584050867	1.14	0.706709		1756	1584657865	2.86	0.706137		1725	1585350922	2.64	0.70686		1693	1620257977	1.63	0.705779		1687	1620257154	1.9	0.705967		1692	1620256343	1.42	0.705249
					1710	1670910560	2.40517	0.706698		1817	1583967303	2.72	0.707789		1744	1584050867	1.14	0.706608		1757	1584657865	2.92	0.706015		1726	1585350922	2.66	0.70668		1694	1620257978	1.62	0.705876		1688	1620257154	1.87	0.705774		1693	1620256343	1.56	0.705296
					1711	1670910560	2.28185	0.706591		1818	1583967303	2.78	0.70794		1745	1584050867	1.15	0.706896		1758	1584657865	2.93	0.705907		1727	1585350922	2.55	0.7066		1695	1620257978	1.68	0.70598		1689	1620257154	1.83	0.705991		1694	1620256344	1.77	0.705327
					1712	1670910560	2.24104	0.706499		1819	1583967304	2.85	0.7081		1746	1584050867	1.15	0.707074		1759	1584657866	2.89	0.705929		1728	1585350923	2.6	0.706639		1696	1620257978	1.74	0.70606		1690	1620257155	1.77	0.705964		1695	1620256344	1.79	0.705511
					1713	1670910561	2.24606	0.706559		1820	1583967304	2.86	0.70832		1747	1584050868	1.15	0.70694		1760	1584657866	2.81	0.706134		1729	1585350923	2.6	0.706498		1697	1620257978	1.66	0.706289		1691	1620257155	1.68	0.706242		1696	1620256344	1.81	0.705788
					1714	1670910561	2.37168	0.706382		1821	1583967304	2.8	0.708359		1748	1584050868	1.16	0.706786		1761	1584657866	2.76	0.706193		1730	1585350923	2.56	0.706725		1698	1620257979	1.62	0.706583		1692	1620257155	1.63	0.706199		1697	1620256344	1.85	0.705847
					1715	1670910561	2.25016	0.706467		1822	1583967305	2.81	0.708438		1749	1584050868	1.18	0.706864		1762	1584657866	2.84	0.706332		1731	1585350923	2.55	0.706853		1699	1620257979	1.64	0.70668		1693	1620257155	1.61	0.706164		1698	1620256345	1.84	0.70613
					1716	1670910561	2.27898	0.706739		1823	1583967305	2.82	0.708401		1750	1584050869	1.19	0.706914		1763	1584657867	2.88	0.706335		1732	1585350924	2.57	0.706819		1700	1620257979	1.64	0.706794		1694	1620257156	1.57	0.706102		1699	1620256345	1.79	0.706636
					1717	1670910562	2.39894	0.706587		1824	1583967305	2.84	0.708384		1751	1584050869	1.21	0.706613		1764	1584657867	2.88	0.706314		1733	1585350924	2.58	0.706824		1701	1620257979	1.57	0.706814		1695	1620257156	1.52	0.706122		1700	1620256345	1.73	0.706578
					1718	1670910562	2.44852	0.706487		1825	1583967305	2.91	0.708377		1752	1584050869	1.24	0.706139		1765	1584657867	2.88	0.706072		1734	1585350924	2.55	0.70689		1702	1620257980	1.56	0.706803		1696	1620257156	1.54	0.706239		1701	1620256345	1.65	0.706505
					1719	1670910562	2.42104	0.706628		1826	1583967306	2.94	0.708178		1753	1584050869	1.23	0.706118		1766	1584657868	2.97	0.705998		1735	1585350924	2.55	0.706892		1703	1620257980	1.61	0.706487		1697	1620257156	1.55	0.706314		1702	1620256346	1.62	0.706612
					1720	1670910563	2.31656	0.706711		1827	1583967306	2.87	0.707962		1754	1584050870	1.22	0.706212		1767	1584657868	3.15	0.706112		1736	1585350925	2.58	0.706936		1704	1620257980	1.64	0.706327		1698	1620257157	1.58	0.706139		1703	1620256346	1.56	0.706549
					1721	1670910563	2.28736	0.706637		1828	1583967306	2.86	0.707947		1755	1584050870	1.23	0.70629		1768	1584657868	3.13	0.706172		1737	1585350925	2.58	0.706898		1705	1620257981	1.62	0.706183		1699	1620257157	1.65	0.705642		1704	1620256346	1.52	0.706249
					1722	1670910563	2.68982	0.706792		1829	1583967306	2.91	0.707912		1756	1584050870	1.21	0.706195		1769	1584657868	3.15	0.70613		1738	1585350925	2.47	0.70663		1706	1620257981	1.6	0.706275		1700	1620257157	1.6	0.705564		1705	1620256347	1.55	0.706002
					1723	1670910563	2.4711	0.706846		1830	1583967307	2.91	0.707956		1757	1584050870	1.2	0.706393		1770	1584657869	3.26	0.706088		1739	1585350925	2.58	0.706637		1707	1620257981	1.62	0.706227		1701	1620257157	1.59	0.705884		1706	1620256347	1.49	0.705803
					1724	1670910564	2.20206	0.707082		1831	1583967307	2.91	0.708055		1758	1584050871	1.18	0.706701		1771	1584657869	3.06	0.706049		1740	1585350926	2.62	0.706707		1708	1620257981	1.6	0.705991		1702	1620257158	1.63	0.706007		1707	1620256347	1.49	0.705724
					1725	1670910564	2.13189	0.707342		1832	1583967307	2.93	0.708254		1759	1584050871	1.19	0.706954		1772	1584657869	2.93	0.70611		1741	1585350926	2.54	0.706471		1709	1620257982	1.59	0.705984		1703	1620257158	1.71	0.706117		1708	1620256347	1.55	0.705701
					1726	1670910564	2.23053	0.707021		1833	1583967307	2.98	0.708336		1760	1584050871	1.2	0.70701		1773	1584657869	3.01	0.706061		1742	1585350926	2.51	0.706569		1710	1620257982	1.6	0.705795		1704	1620257158	1.79	0.705919		1709	1620256348	1.58	0.705654
					1727	1670910564	2.15065	0.706986		1834	1583967308	2.91	0.708476		1761	1584050871	1.21	0.707173		1774	1584657870	3.14	0.706212		1743	1585350927	2.59	0.706589		1711	1620257982	1.55	0.705688		1705	1620257159	1.74	0.705549		1710	1620256348	1.6	0.705641
					1728	1670910565	2.11803	0.70686		1835	1583967308	2.93	0.708428		1762	1584050872	1.22	0.70707		1775	1584657870	3.18	0.706081		1744	1585350927	2.55	0.70655		1712	1620257982	1.54	0.70557		1706	1620257159	1.68	0.705345		1711	1620256348	1.59	0.705833
					1729	1670910565	2.11631	0.70657		1836	1583967308	2.96	0.708466		1763	1584050872	1.22	0.706964		1776	1584657870	3.17	0.706051		1745	1585350927	2.45	0.706461		1713	1620257983	1.61	0.705537		1707	1620257159	1.73	0.705496		1712	1620256348	1.6	0.705782
					1730	1670910565	2.10217	0.706672		1837	1583967309	2.94	0.708534		1764	1584050872	1.22	0.706966		1777	1584657870	3.17	0.706065		1746	1585350927	2.5	0.706542		1714	1620257983	1.62	0.705541		1708	1620257159	1.79	0.705547		1713	1620256349	1.6	0.705957
					1731	1670910565	2.28957	0.706707		1838	1583967309	2.92	0.708412		1765	1584050873	1.25	0.707166		1778	1584657871	3.08	0.7062		1747	1585350928	2.53	0.70655		1715	1620257983	1.59	0.705819		1709	1620257160	1.8	0.705558		1714	1620256349	1.6	0.705946
					1732	1670910566	2.39202	0.706636		1839	1583967309	2.93	0.70834		1766	1584050873	1.25	0.707028		1779	1584657871	2.96	0.706246		1748	1585350928	2.47	0.706679		1716	1620257983	1.59	0.705862		1710	1620257160	1.82	0.705432		1715	1620256349	1.57	0.705886
					1733	1670910566	2.43706	0.706511		1840	1583967309	2.9	0.708421		1767	1584050873	1.23	0.706852		1780	1584657871	3.15	0.706201		1749	1585350928	2.41	0.706669		1717	1620257984	1.6	0.706001		1711	1620257160	1.8	0.705347		1716	1620256349	1.61	0.706021
					1734	1670910566	2.26122	0.706777		1841	1583967310	2.9	0.708413		1768	1584050873	1.24	0.706714		1781	1584657871	3.07	0.706293		1750	1585350928	2.36	0.706501		1718	1620257984	1.6	0.70639		1712	1620257160	1.78	0.70592		1717	1620256350	1.63	0.706091
					1735	1670910567	2.24372	0.70683		1842	1583967310	2.94	0.708493		1769	1584050874	1.24	0.706799		1782	1584657872	3.04	0.706256		1751	1585350929	2.36	0.706681		1719	1620257984	1.59	0.706411		1713	1620257161	1.82	0.706113		1718	1620256350	1.6	0.706151
					1736	1670910567	2.44758	0.706861		1843	1583967310	2.96	0.708496		1770	1584050874	1.27	0.7069		1783	1584657872	3.17	0.706258		1752	1585350929	2.37	0.706514		1720	1620257984	1.56	0.706158		1714	1620257161	1.84	0.706103		1719	1620256350	1.57	0.70621
					1737	1670910567	2.51923	0.706834		1844	1583967310	2.98	0.7086		1771	1584050874	1.3	0.706753		1784	1584657872	3.24	0.706208		1753	1585350929	2.32	0.706393		1721	1620257985	1.58	0.7062		1715	1620257161	1.82	0.706129		1720	1620256350	1.58	0.705952
					1738	1670910567	2.3897	0.706466		1845	1583967311	3.01	0.708567		1772	1584050874	1.28	0.706294		1785	1584657873	3.19	0.706169		1754	1585350929	2.23	0.70649		1722	1620257985	1.64	0.706115		1716	1620257161	1.78	0.706022		1721	1620256351	1.61	0.705981
					1739	1670910568	2.32782	0.706158		1846	1583967311	3.02	0.708406		1773	1584050875	1.23	0.706045		1786	1584657873	3.12	0.706209		1755	1585350930	2.24	0.706392		1723	1620257985	1.72	0.705872		1717	1620257162	1.82	0.705764		1722	1620256351	1.55	0.705645
					1740	1670910568	2.60929	0.705887		1847	1583967311	3.03	0.708267		1774	1584050875	1.21	0.705907		1787	1584657873	3.22	0.706074		1756	1585350930	2.25	0.706305		1724	1620257986	1.77	0.705507		1718	1620257162	1.92	0.705873		1723	1620256351	1.56	0.705572
					1741	1670910568	2.80282	0.705972		1848	1583967311	3.04	0.708276		1775	1584050875	1.23	0.706173		1788	1584657873	3.1	0.706236		1757	1585350930	2.25	0.706357		1725	1620257986	1.69	0.705506		1719	1620257162	1.95	0.706001		1724	1620256352	1.6	0.705479
					1742	1670910568	2.49242	0.706128		1849	1583967312	3.07	0.70818		1776	1584050875	1.23	0.706141		1789	1584657874	3.12	0.706394		1758	1585350931	2.2	0.706438		1726	1620257986	1.64	0.705304		1720	1620257162	1.95	0.705967		1725	1620256352	1.61	0.705356
					1743	1670910569	2.68371	0.706308		1850	1583967312	3.04	0.708047		1777	1584050876	1.22	0.70602		1790	1584657874	3.26	0.706349		1759	1585350931	2.28	0.706435		1727	1620257986	1.64	0.705505		1721	1620257163	1.92	0.706009		1726	1620256352	1.62	0.70517
					1744	1670910569	2.89915	0.706474		1851	1583967312	3	0.707911		1778	1584050876	1.22	0.705946		1791	1584657874	3.22	0.706236		1760	1585350931	2.34	0.706428		1728	1620257987	1.7	0.705529		1722	1620257163	1.85	0.705845		1727	1620256352	1.68	0.705145
					1745	1670910569	2.75443	0.706657		1852	1583967312	3.02	0.707728		1779	1584050876	1.22	0.706151		1792	1584657874	3.12	0.706213		1761	1585350931	2.26	0.706476		1729	1620257987	1.64	0.705644		1723	1620257163	1.91	0.705951		1728	1620256353	1.69	0.705374
					1746	1670910569	2.68399	0.707111		1853	1583967313	3.01	0.70787		1780	1584050876	1.22	0.706774		1793	1584657875	3.15	0.70643		1762	1585350932	2.22	0.706485		1730	1620257987	1.6	0.705683		1724	1620257164	1.92	0.706094		1729	1620256353	1.69	0.70543
					1747	1670910570	2.6119	0.707203		1854	1583967313	3.05	0.708147		1781	1584050877	1.25	0.707189		1794	1584657875	3.11	0.706497		1763	1585350932	2.32	0.706546		1731	1620257987	1.58	0.705542		1725	1620257164	1.89	0.705801		1730	1620256353	1.73	0.705634
					1748	1670910570	2.53189	0.707204		1855	1583967313	3.13	0.708046		1782	1584050877	1.27	0.707239		1795	1584657875	3.08	0.706561		1764	1585350932	2.29	0.706432		1732	1620257988	1.59	0.705611		1726	1620257164	1.85	0.705751		1731	1620256353	1.75	0.705785
					1749	1670910570	2.4628	0.707291		1856	1583967314	3.23	0.708129		1783	1584050877	1.24	0.707269		1796	1584657875	3.06	0.706478		1765	1585350932	2.32	0.706536		1733	1620257988	1.62	0.70582		1727	1620257164	1.9	0.705729		1732	1620256354	1.72	0.705692
					1750	1670910571	2.60702	0.707002		1857	1583967314	3.22	0.708245		1784	1584050878	1.24	0.707203		1797	1584657876	2.97	0.706324		1766	1585350933	2.29	0.706501		1734	1620257988	1.64	0.705771		1728	1620257165	1.92	0.705511		1733	1620256354	1.7	0.705799
					1751	1670910571	2.54629	0.70677		1858	1583967314	3.16	0.708345		1785	1584050878	1.22	0.707345		1798	1584657876	2.91	0.706326		1767	1585350933	2.26	0.706469		1735	1620257988	1.65	0.705687		1729	1620257165	1.9	0.70556		1734	1620256354	1.74	0.705593
					1752	1670910571	2.42684	0.70675		1859	1583967314	3.22	0.708612		1786	1584050878	1.23	0.707292		1799	1584657876	2.93	0.706333		1768	1585350933	2.16	0.706472		1736	1620257989	1.62	0.705668		1730	1620257165	1.93	0.705781		1735	1620256354	1.8	0.705741
					1753	1670910571	2.57218	0.706707		1860	1583967315	3.3	0.708795		1787	1584050878	1.23	0.707153		1800	1584657877	2.85	0.70644		1769	1585350933	2.19	0.70667		1737	1620257989	1.64	0.705634		1731	1620257165	1.87	0.705988		1736	1620256355	1.83	0.705808
					1754	1670910572	2.71843	0.706644		1861	1583967315	3.3	0.708808		1788	1584050879	1.23	0.706708		1801	1584657877	2.82	0.706531		1770	1585350934	2.29	0.706612		1738	1620257989	1.72	0.705673		1732	1620257166	1.88	0.706098		1737	1620256355	1.85	0.7057
					1755	1670910572	2.76696	0.70667		1862	1583967315	3.34	0.708644		1789	1584050879	1.23	0.706439		1802	1584657877	2.88	0.706467		1771	1585350934	2.34	0.706555		1739	1620257990	1.73	0.705956		1733	1620257166	1.94	0.706168		1738	1620256355	1.86	0.705781
					1756	1670910572	2.65152	0.706508		1863	1583967315	3.33	0.708371		1790	1584050879	1.21	0.70618		1803	1584657877	2.88	0.706618		1772	1585350934	2.3	0.706403		1740	1620257990	1.77	0.706058		1734	1620257166	1.91	0.706223		1739	1620256356	1.86	0.705909
					1757	1670910572	2.52768	0.706484		1864	1583967316	3.28	0.708262		1791	1584050879	1.18	0.706477		1804	1584657878	2.79	0.706651		1773	1585350934	2.36	0.706369		1741	1620257990	1.74	0.706		1735	1620257166	1.92	0.706514		1740	1620256356	1.85	0.706087
					1758	1670910573	2.58975	0.706719		1865	1583967316	3.32	0.708353		1792	1584050880	1.19	0.70652		1805	1584657878	2.67	0.706675		1774	1585350935	2.4	0.706458		1742	1620257990	1.71	0.705934		1736	1620257167	1.96	0.70663		1741	1620256356	1.85	0.706159
					1759	1670910573	2.62442	0.706805		1866	1583967316	3.4	0.708346		1793	1584050880	1.22	0.706732		1806	1584657878	2.79	0.706637		1775	1585350935	2.4	0.70644		1743	1620257991	1.72	0.705913		1737	1620257167	1.93	0.70666		1742	1620256356	1.85	0.706198
					1760	1670910573	2.63056	0.706656		1867	1583967316	3.4	0.708022		1794	1584050880	1.21	0.706796		1807	1584657878	2.87	0.706651		1776	1585350935	2.34	0.706623		1744	1620257991	1.79	0.70598		1738	1620257167	1.86	0.706672		1743	1620256357	1.85	0.706287
					1761	1670910573	2.71386	0.706623		1868	1583967317	3.38	0.708035		1795	1584050880	1.2	0.706991		1808	1584657879	2.8	0.706528		1777	1585350936	2.4	0.70689		1745	1620257991	1.85	0.706163		1739	1620257168	1.88	0.706587		1744	1620256357	1.82	0.706404
					1762	1670910574	2.75394	0.706488		1869	1583967317	3.42	0.70803		1796	1584050881	1.2	0.707165		1809	1584657879	2.78	0.706429		1778	1585350936	2.39	0.706952		1746	1620257991	1.93	0.706034		1740	1620257168	1.91	0.706431		1745	1620256357	1.79	0.706407
[truncated: 2,235 more rows]
